# Supplementary material for: Revealing ecotype influences on Cistanche sinensis: from the perspective of endophytes to metabolites characteristics
Source: Front Microbiol. 2023 Jun 27;14:1154688. doi: 10.3389/fmicb.2023.1154688 (PMC10394521; doi:10.3389/fmicb.2023.1154688)
Supplement: Supplementary file 1 [file Data_Sheet_1.zip]

Archive with 11 entries (11 files):
- Supplementary figures.DOCX
- Table S1.XLSX
- Table S10.XLSX
- Table S2.XLSX
- Table S3.XLSX
- Table S4.XLSX
- Table S5.XLSX
- Table S6.XLSX
- Table S7.XLSX
- Table S8.XLSX
- Table S9.XLSX
