# Supplementary material for: Revealing ecotype influences on Cistanche sinensis: from the perspective of endophytes to metabolites characteristics
Source: Front Microbiol. 2023 Jun 27;14:1154688. doi: 10.3389/fmicb.2023.1154688 (PMC10394521; doi:10.3389/fmicb.2023.1154688)
Supplement: Supplementary file 1 [file Data_Sheet_1.zip › Table S1.XLSX]

## Sheet: Sheet1
Supplementary table 1. Determination of physical and chemical properties of two ecotypes of Cistanche sinensis root peri-soil.
Soil physical and chemical properties index		Units	GCS（n=6）		HCS（n=6）
			Mean	SD	Mean	SD
Mechanical composition	＜0.002mm	g/kg	86.353	59.344	169.99	52.32
	2.0-0.05mm	g/kg	771.94	127.043	447.467	69.204
	0.05-0.002mm	g/kg	141.708	69.087	370.878	74.583
	Soil texture	-	Sandy		Loam
