# Supplementary material for: Revealing ecotype influences on Cistanche sinensis: from the perspective of endophytes to metabolites characteristics
Source: Front Microbiol. 2023 Jun 27;14:1154688. doi: 10.3389/fmicb.2023.1154688 (PMC10394521; doi:10.3389/fmicb.2023.1154688)
Supplement: Supplementary file 1 [file Data_Sheet_1.zip › Table S10.XLSX]

## Sheet: all.cor_pvalue.list
Supplementary table 10. Based on Spearman analysis, revealing the correlation between different endophytic bacteria and metabolites at the genus level.
Bacteria	Metabolite	Correlation	P-Value
g__Acidovorax	MWS0205	0.833238	0.0393955
g__Acinetobacter	MWS0205	-0.85331	0.0306986
g__Anseongella	MWS0205	-0.941124	0.00509754
g__Arsenicitalea	MWS0205	0.637748	0.173071
g__Blastocatella	MWS0205	-0.621059	0.188187
g__Chelativorans	MWS0205	-0.740656	0.0921673
g__Fluviicola	MWS0205	-0.845154	0.0341094
g__Phyllobacterium	MWS0205	0.666737	0.14809
g__Promicromonospora	MWS0205	0.40584	0.424663
g__Rhodococcus	MWS0205	-0.371868	0.46791
g__Trichococcus	MWS0205	0.333947	0.5177
g__Acidovorax	mws0854	0.92582	0.00804989
g__Acinetobacter	mws0854	-0.529641	0.279826
g__Anseongella	mws0854	-0.758971	0.0801412
g__Arsenicitalea	mws0854	0.811679	0.0498576
g__Blastocatella	mws0854	-0.414039	0.41443
g__Chelativorans	mws0854	-0.833238	0.0393955
g__Fluviicola	mws0854	-0.540899	0.267778
g__Phyllobacterium	mws0854	0.144943	0.784108
g__Promicromonospora	mws0854	0.869657	0.0243769
g__Rhodococcus	mws0854	-0.777542	0.0687269
g__Trichococcus	mws0854	0.637536	0.17326
g__Acidovorax	Cmyp007180	0.833238	0.0393955
g__Acinetobacter	Cmyp007180	-0.735612	0.0956108
g__Anseongella	Cmyp007180	-0.880406	0.0205987
g__Arsenicitalea	Cmyp007180	0.724714	0.103243
g__Blastocatella	Cmyp007180	-0.414039	0.41443
g__Chelativorans	Cmyp007180	-0.740656	0.0921673
g__Fluviicola	Cmyp007180	-0.777542	0.0687269
g__Phyllobacterium	Cmyp007180	0.463817	0.354164
g__Promicromonospora	Cmyp007180	0.492805	0.320633
g__Rhodococcus	Cmyp007180	-0.540899	0.267778
g__Trichococcus	Cmyp007180	0.333947	0.5177
g__Acidovorax	mws0214	0.740656	0.0921673
g__Acinetobacter	mws0214	-0.647339	0.164625
g__Anseongella	mws0214	-0.758971	0.0801412
g__Arsenicitalea	mws0214	0.927634	0.00766584
g__Blastocatella	mws0214	-0.414039	0.41443
g__Chelativorans	mws0214	-0.833238	0.0393955
g__Fluviicola	mws0214	-0.540899	0.267778
g__Phyllobacterium	mws0214	0.492805	0.320633
g__Promicromonospora	mws0214	0.695725	0.124789
g__Rhodococcus	mws0214	-0.777542	0.0687269
g__Trichococcus	mws0214	0.27323	0.600355
g__Acidovorax	MWSslk235	0.740656	0.0921673
g__Acinetobacter	MWSslk235	-0.500216	0.312257
g__Anseongella	MWSslk235	-0.880406	0.0205987
g__Arsenicitalea	MWSslk235	0.898645	0.0148886
g__Blastocatella	MWSslk235	-0.414039	0.41443
g__Chelativorans	MWSslk235	-0.740656	0.0921673
g__Fluviicola	MWSslk235	-0.777542	0.0687269
g__Phyllobacterium	MWSslk235	0.463817	0.354164
g__Promicromonospora	MWSslk235	0.695725	0.124789
g__Rhodococcus	MWSslk235	-0.540899	0.267778
g__Trichococcus	MWSslk235	0.637536	0.17326
g__Acidovorax	mws1155	0.833238	0.0393955
g__Acinetobacter	mws1155	-0.735612	0.0956108
g__Anseongella	mws1155	-0.880406	0.0205987
g__Arsenicitalea	mws1155	0.724714	0.103243
g__Blastocatella	mws1155	-0.414039	0.41443
g__Chelativorans	mws1155	-0.740656	0.0921673
g__Fluviicola	mws1155	-0.777542	0.0687269
g__Phyllobacterium	mws1155	0.463817	0.354164
g__Promicromonospora	mws1155	0.492805	0.320633
g__Rhodococcus	mws1155	-0.540899	0.267778
g__Trichococcus	mws1155	0.333947	0.5177
g__Acidovorax	pmb1587	0.833238	0.0393955
g__Acinetobacter	pmb1587	-0.441367	0.380939
g__Anseongella	pmb1587	-0.880406	0.0205987
g__Arsenicitalea	pmb1587	0.840668	0.0360576
g__Blastocatella	pmb1587	-0.414039	0.41443
g__Chelativorans	pmb1587	-0.740656	0.0921673
g__Fluviicola	pmb1587	-0.777542	0.0687269
g__Phyllobacterium	pmb1587	0.289886	0.577352
g__Promicromonospora	pmb1587	0.782691	0.0657038
g__Rhodococcus	pmb1587	-0.540899	0.267778
g__Trichococcus	pmb1587	0.819689	0.0458371
g__Acidovorax	mws0853	0.92582	0.00804989
g__Acinetobacter	mws0853	-0.529641	0.279826
g__Anseongella	mws0853	-0.758971	0.0801412
g__Arsenicitalea	mws0853	0.811679	0.0498576
g__Blastocatella	mws0853	-0.414039	0.41443
g__Chelativorans	mws0853	-0.833238	0.0393955
g__Fluviicola	mws0853	-0.540899	0.267778
g__Phyllobacterium	mws0853	0.144943	0.784108
g__Promicromonospora	mws0853	0.869657	0.0243769
g__Rhodococcus	mws0853	-0.777542	0.0687269
g__Trichococcus	mws0853	0.637536	0.17326
g__Acidovorax	pmb3081	0.92582	0.00804989
g__Acinetobacter	pmb3081	-0.647339	0.164625
g__Anseongella	pmb3081	-0.941124	0.00509754
g__Arsenicitalea	pmb3081	0.637748	0.173071
g__Blastocatella	pmb3081	-0.621059	0.188187
g__Chelativorans	pmb3081	-0.740656	0.0921673
g__Fluviicola	pmb3081	-0.845154	0.0341094
g__Phyllobacterium	pmb3081	0.40584	0.424663
g__Promicromonospora	pmb3081	0.637748	0.173071
g__Rhodococcus	pmb3081	-0.371868	0.46791
g__Trichococcus	pmb3081	0.758971	0.0801412
g__Acidovorax	pme3163	0.833238	0.0393955
g__Acinetobacter	pme3163	-0.735612	0.0956108
g__Anseongella	pme3163	-0.880406	0.0205987
g__Arsenicitalea	pme3163	0.724714	0.103243
g__Blastocatella	pme3163	-0.414039	0.41443
g__Chelativorans	pme3163	-0.740656	0.0921673
g__Fluviicola	pme3163	-0.777542	0.0687269
g__Phyllobacterium	pme3163	0.463817	0.354164
g__Promicromonospora	pme3163	0.492805	0.320633
g__Rhodococcus	pme3163	-0.540899	0.267778
g__Trichococcus	pme3163	0.333947	0.5177
g__Acidovorax	MWSmce278	0.833238	0.0393955
g__Acinetobacter	MWSmce278	-0.441367	0.380939
g__Anseongella	MWSmce278	-0.880406	0.0205987
g__Arsenicitalea	MWSmce278	0.840668	0.0360576
g__Blastocatella	MWSmce278	-0.414039	0.41443
g__Chelativorans	MWSmce278	-0.740656	0.0921673
g__Fluviicola	MWSmce278	-0.777542	0.0687269
g__Phyllobacterium	MWSmce278	0.289886	0.577352
g__Promicromonospora	MWSmce278	0.782691	0.0657038
g__Rhodococcus	MWSmce278	-0.540899	0.267778
g__Trichococcus	MWSmce278	0.819689	0.0458371
g__Acidovorax	mws1526	0.92582	0.00804989
g__Acinetobacter	mws1526	-0.647339	0.164625
g__Anseongella	mws1526	-0.941124	0.00509754
g__Arsenicitalea	mws1526	0.637748	0.173071
g__Blastocatella	mws1526	-0.621059	0.188187
g__Chelativorans	mws1526	-0.740656	0.0921673
g__Fluviicola	mws1526	-0.845154	0.0341094
g__Phyllobacterium	mws1526	0.40584	0.424663
g__Promicromonospora	mws1526	0.637748	0.173071
g__Rhodococcus	mws1526	-0.371868	0.46791
g__Trichococcus	mws1526	0.758971	0.0801412
g__Acidovorax	MWS1983	0.92582	0.00804989
g__Acinetobacter	MWS1983	-0.676763	0.139837
g__Anseongella	MWS1983	-0.880406	0.0205987
g__Arsenicitalea	MWS1983	0.666737	0.14809
g__Blastocatella	MWS1983	-0.414039	0.41443
g__Chelativorans	MWS1983	-0.740656	0.0921673
g__Fluviicola	MWS1983	-0.777542	0.0687269
g__Phyllobacterium	MWS1983	0.289886	0.577352
g__Promicromonospora	MWS1983	0.579771	0.227784
g__Rhodococcus	MWS1983	-0.540899	0.267778
g__Trichococcus	MWS1983	0.5161	0.294584
g__Acidovorax	Wmkn003942	0.92582	0.00804989
g__Acinetobacter	Wmkn003942	-0.794461	0.0590276
g__Anseongella	Wmkn003942	-0.698253	0.122839
g__Arsenicitalea	Wmkn003942	0.753702	0.0835233
g__Blastocatella	Wmkn003942	-0.621059	0.188187
g__Chelativorans	Wmkn003942	-0.92582	0.00804989
g__Fluviicola	Wmkn003942	-0.371868	0.46791
g__Phyllobacterium	Wmkn003942	0.376851	0.461483
g__Promicromonospora	Wmkn003942	0.782691	0.0657038
g__Rhodococcus	Wmkn003942	-0.845154	0.0341094
g__Trichococcus	Wmkn003942	0.27323	0.600355
g__Acidovorax	pmb2970	0.740656	0.0921673
g__Acinetobacter	pmb2970	-0.647339	0.164625
g__Anseongella	pmb2970	-0.758971	0.0801412
g__Arsenicitalea	pmb2970	0.927634	0.00766584
g__Blastocatella	pmb2970	-0.414039	0.41443
g__Chelativorans	pmb2970	-0.833238	0.0393955
g__Fluviicola	pmb2970	-0.540899	0.267778
g__Phyllobacterium	pmb2970	0.492805	0.320633
g__Promicromonospora	pmb2970	0.695725	0.124789
g__Rhodococcus	pmb2970	-0.777542	0.0687269
g__Trichococcus	pmb2970	0.27323	0.600355
g__Acidovorax	pmb1096	-0.740656	0.0921673
g__Acinetobacter	pmb1096	0.647339	0.164625
g__Anseongella	pmb1096	0.758971	0.0801412
g__Arsenicitalea	pmb1096	-0.927634	0.00766584
g__Blastocatella	pmb1096	0.414039	0.41443
g__Chelativorans	pmb1096	0.833238	0.0393955
g__Fluviicola	pmb1096	0.540899	0.267778
g__Phyllobacterium	pmb1096	-0.492805	0.320633
g__Promicromonospora	pmb1096	-0.695725	0.124789
g__Rhodococcus	pmb1096	0.777542	0.0687269
g__Trichococcus	pmb1096	-0.27323	0.600355
g__Acidovorax	pme2693	-0.751469	0.0849758
g__Acinetobacter	pme2693	0.895622	0.0157735
g__Anseongella	pme2693	0.831655	0.0401244
g__Arsenicitalea	pme2693	-0.808824	0.0513291
g__Blastocatella	pme2693	0.840168	0.0362778
g__Chelativorans	pme2693	0.89237	0.016753
g__Fluviicola	pme2693	0.565945	0.241716
g__Phyllobacterium	pme2693	-0.882353	0.0199471
g__Promicromonospora	pme2693	-0.602941	0.205184
g__Rhodococcus	pme2693	0.565945	0.241716
g__Trichococcus	pme2693	-0.215614	0.68159
g__Acidovorax	Lmqp002784	-0.735814	0.0954723
g__Acinetobacter	Lmqp002784	0.716498	0.109167
g__Anseongella	Lmqp002784	0.831655	0.0401244
g__Arsenicitalea	Lmqp002784	-0.352941	0.492571
g__Blastocatella	Lmqp002784	0.420084	0.40694
g__Chelativorans	Lmqp002784	0.500979	0.311399
g__Fluviicola	Lmqp002784	0.857493	0.0290154
g__Phyllobacterium	Lmqp002784	-0.441176	0.38117
g__Promicromonospora	Lmqp002784	-0.161765	0.759469
g__Rhodococcus	Lmqp002784	0.137199	0.795493
g__Trichococcus	Lmqp002784	-0.308021	0.552581
g__Acidovorax	pme2801	-0.798436	0.0568475
g__Acinetobacter	pme2801	0.477665	0.337995
g__Anseongella	pme2801	0.770051	0.0732351
g__Arsenicitalea	pme2801	-0.970588	0.00128486
g__Blastocatella	pme2801	0.420084	0.40694
g__Chelativorans	pme2801	0.845403	0.034003
g__Fluviicola	pme2801	0.548795	0.259449
g__Phyllobacterium	pme2801	-0.323529	0.531638
g__Promicromonospora	pme2801	-0.897059	0.0153499
g__Rhodococcus	pme2801	0.788893	0.0621449
g__Trichococcus	pme2801	-0.616041	0.192834
g__Acidovorax	MWSslk149	-0.833238	0.0393955
g__Acinetobacter	MWSslk149	0.971008	0.00124859
g__Anseongella	MWSslk149	0.880406	0.0205987
g__Arsenicitalea	MWSslk149	-0.637748	0.173071
g__Blastocatella	MWSslk149	0.828079	0.0417947
g__Chelativorans	MWSslk149	0.833238	0.0393955
g__Fluviicola	MWSslk149	0.676123	0.140357
g__Phyllobacterium	MWSslk149	-0.811679	0.0498576
g__Promicromonospora	MWSslk149	-0.463817	0.354164
g__Rhodococcus	MWSslk149	0.43948	0.383221
g__Trichococcus	MWSslk149	-0.212512	0.686031
g__Acidovorax	MWS1771	-0.92582	0.00804989
g__Acinetobacter	MWS1771	0.676763	0.139837
g__Anseongella	MWS1771	0.880406	0.0205987
g__Arsenicitalea	MWS1771	-0.666737	0.14809
g__Blastocatella	MWS1771	0.414039	0.41443
g__Chelativorans	MWS1771	0.740656	0.0921673
g__Fluviicola	MWS1771	0.777542	0.0687269
g__Phyllobacterium	MWS1771	-0.289886	0.577352
g__Promicromonospora	MWS1771	-0.579771	0.227784
g__Rhodococcus	MWS1771	0.540899	0.267778
g__Trichococcus	MWS1771	-0.5161	0.294584
g__Acidovorax	pmb0818	-0.833238	0.0393955
g__Acinetobacter	pmb0818	0.735612	0.0956108
g__Anseongella	pmb0818	0.880406	0.0205987
g__Arsenicitalea	pmb0818	-0.724714	0.103243
g__Blastocatella	pmb0818	0.414039	0.41443
g__Chelativorans	pmb0818	0.740656	0.0921673
g__Fluviicola	pmb0818	0.777542	0.0687269
g__Phyllobacterium	pmb0818	-0.463817	0.354164
g__Promicromonospora	pmb0818	-0.492805	0.320633
g__Rhodococcus	pmb0818	0.540899	0.267778
g__Trichococcus	pmb0818	-0.333947	0.5177
g__Acidovorax	pme1313	-0.89237	0.016753
g__Acinetobacter	pme1313	0.716498	0.109167
g__Anseongella	pme1313	0.770051	0.0732351
g__Arsenicitalea	pme1313	-0.794118	0.0592179
g__Blastocatella	pme1313	0.420084	0.40694
g__Chelativorans	pme1313	0.845403	0.034003
g__Fluviicola	pme1313	0.548795	0.259449
g__Phyllobacterium	pme1313	-0.323529	0.531638
g__Promicromonospora	pme1313	-0.691176	0.128331
g__Rhodococcus	pme1313	0.788893	0.0621449
g__Trichococcus	pme1313	-0.308021	0.552581
g__Acidovorax	pmb2786	-0.92582	0.00804989
g__Acinetobacter	pmb2786	0.765037	0.0763256
g__Anseongella	pmb2786	0.880406	0.0205987
g__Arsenicitalea	pmb2786	-0.637748	0.173071
g__Blastocatella	pmb2786	0.828079	0.0417947
g__Chelativorans	pmb2786	0.833238	0.0393955
g__Fluviicola	pmb2786	0.676123	0.140357
g__Phyllobacterium	pmb2786	-0.550782	0.257369
g__Promicromonospora	pmb2786	-0.695725	0.124789
g__Rhodococcus	pmb2786	0.43948	0.383221
g__Trichococcus	pmb2786	-0.637536	0.17326
g__Acidovorax	Hmqn004825	-0.92582	0.00804989
g__Acinetobacter	Hmqn004825	0.647339	0.164625
g__Anseongella	Hmqn004825	0.941124	0.00509754
g__Arsenicitalea	Hmqn004825	-0.637748	0.173071
g__Blastocatella	Hmqn004825	0.621059	0.188187
g__Chelativorans	Hmqn004825	0.740656	0.0921673
g__Fluviicola	Hmqn004825	0.845154	0.0341094
g__Phyllobacterium	Hmqn004825	-0.40584	0.424663
g__Promicromonospora	Hmqn004825	-0.637748	0.173071
g__Rhodococcus	Hmqn004825	0.371868	0.46791
g__Trichococcus	Hmqn004825	-0.758971	0.0801412
g__Acidovorax	Lmap001606	-0.92582	0.00804989
g__Acinetobacter	Lmap001606	0.912159	0.0112351
g__Anseongella	Lmap001606	0.758971	0.0801412
g__Arsenicitalea	Lmap001606	-0.666737	0.14809
g__Blastocatella	Lmap001606	0.828079	0.0417947
g__Chelativorans	Lmap001606	0.92582	0.00804989
g__Fluviicola	Lmap001606	0.43948	0.383221
g__Phyllobacterium	Lmap001606	-0.579771	0.227784
g__Promicromonospora	Lmap001606	-0.695725	0.124789
g__Rhodococcus	Lmap001606	0.676123	0.140357
g__Trichococcus	Lmap001606	-0.27323	0.600355
g__Acidovorax	Lmbp002255	-0.92582	0.00804989
g__Acinetobacter	Lmbp002255	0.794461	0.0590276
g__Anseongella	Lmbp002255	0.941124	0.00509754
g__Arsenicitalea	Lmbp002255	-0.579771	0.227784
g__Blastocatella	Lmbp002255	0.621059	0.188187
g__Chelativorans	Lmbp002255	0.740656	0.0921673
g__Fluviicola	Lmbp002255	0.845154	0.0341094
g__Phyllobacterium	Lmbp002255	-0.492805	0.320633
g__Promicromonospora	Lmbp002255	-0.492805	0.320633
g__Rhodococcus	Lmbp002255	0.371868	0.46791
g__Trichococcus	Lmbp002255	-0.5161	0.294584
g__Acidovorax	Lmbp002309	-0.89237	0.016753
g__Acinetobacter	Lmbp002309	0.835914	0.0381774
g__Anseongella	Lmbp002309	0.954864	0.00300995
g__Arsenicitalea	Lmbp002309	-0.617647	0.191342
g__Blastocatella	Lmbp002309	0.630126	0.179909
g__Chelativorans	Lmbp002309	0.751469	0.0849758
g__Fluviicola	Lmbp002309	0.857493	0.0290154
g__Phyllobacterium	Lmbp002309	-0.588235	0.219418
g__Promicromonospora	Lmbp002309	-0.455882	0.363549
g__Rhodococcus	Lmbp002309	0.377297	0.460909
g__Trichococcus	Lmbp002309	-0.431229	0.393252
g__Acidovorax	mws1434	-0.92582	0.00804989
g__Acinetobacter	mws1434	0.912159	0.0112351
g__Anseongella	mws1434	0.758971	0.0801412
g__Arsenicitalea	mws1434	-0.666737	0.14809
g__Blastocatella	mws1434	0.828079	0.0417947
g__Chelativorans	mws1434	0.92582	0.00804989
g__Fluviicola	mws1434	0.43948	0.383221
g__Phyllobacterium	mws1434	-0.579771	0.227784
g__Promicromonospora	mws1434	-0.695725	0.124789
g__Rhodococcus	mws1434	0.676123	0.140357
g__Trichococcus	mws1434	-0.27323	0.600355
g__Acidovorax	Hmgp002148	-0.740656	0.0921673
g__Acinetobacter	Hmgp002148	0.765037	0.0763256
g__Anseongella	Hmgp002148	0.698253	0.122839
g__Arsenicitalea	Hmgp002148	-0.927634	0.00766584
g__Blastocatella	Hmgp002148	0.621059	0.188187
g__Chelativorans	Hmgp002148	0.92582	0.00804989
g__Fluviicola	Hmgp002148	0.371868	0.46791
g__Phyllobacterium	Hmgp002148	-0.637748	0.173071
g__Promicromonospora	Hmgp002148	-0.753702	0.0835233
g__Rhodococcus	Hmgp002148	0.845154	0.0341094
g__Trichococcus	Hmgp002148	-0.151794	0.774058
g__Acidovorax	pma0249	-0.92582	0.00804989
g__Acinetobacter	pma0249	0.765037	0.0763256
g__Anseongella	pma0249	0.758971	0.0801412
g__Arsenicitalea	pma0249	-0.724714	0.103243
g__Blastocatella	pma0249	0.828079	0.0417947
g__Chelativorans	pma0249	0.92582	0.00804989
g__Fluviicola	pma0249	0.43948	0.383221
g__Phyllobacterium	pma0249	-0.492805	0.320633
g__Promicromonospora	pma0249	-0.840668	0.0360576
g__Rhodococcus	pma0249	0.676123	0.140357
g__Trichococcus	pma0249	-0.5161	0.294584
g__Acidovorax	Lmbp002592	-0.92582	0.00804989
g__Acinetobacter	Lmbp002592	0.529641	0.279826
g__Anseongella	Lmbp002592	0.758971	0.0801412
g__Arsenicitalea	Lmbp002592	-0.811679	0.0498576
g__Blastocatella	Lmbp002592	0.414039	0.41443
g__Chelativorans	Lmbp002592	0.833238	0.0393955
g__Fluviicola	Lmbp002592	0.540899	0.267778
g__Phyllobacterium	Lmbp002592	-0.144943	0.784108
g__Promicromonospora	Lmbp002592	-0.869657	0.0243769
g__Rhodococcus	Lmbp002592	0.777542	0.0687269
g__Trichococcus	Lmbp002592	-0.637536	0.17326
g__Acidovorax	pmb0716	-0.885365	0.0189586
g__Acinetobacter	pmb0716	0.625305	0.184291
g__Anseongella	pmb0716	0.806452	0.0525662
g__Arsenicitalea	pmb0716	-0.924062	0.00843099
g__Blastocatella	pmb0716	0.439941	0.382663
g__Chelativorans	pmb0716	0.885365	0.0189586
g__Fluviicola	pmb0716	0.574737	0.232819
g__Phyllobacterium	pmb0716	-0.338823	0.511215
g__Promicromonospora	pmb0716	-0.831655	0.0401244
g__Rhodococcus	pmb0716	0.826184	0.0426922
g__Trichococcus	pmb0716	-0.483871	0.330838
g__Acidovorax	pmp001314	-0.92582	0.00804989
g__Acinetobacter	pmp001314	0.529641	0.279826
g__Anseongella	pmp001314	0.880406	0.0205987
g__Arsenicitalea	pmp001314	-0.724714	0.103243
g__Blastocatella	pmp001314	0.414039	0.41443
g__Chelativorans	pmp001314	0.740656	0.0921673
g__Fluviicola	pmp001314	0.777542	0.0687269
g__Phyllobacterium	pmp001314	-0.20292	0.699798
g__Promicromonospora	pmp001314	-0.724714	0.103243
g__Rhodococcus	pmp001314	0.540899	0.267778
g__Trichococcus	pmp001314	-0.758971	0.0801412
