# Supplementary material for: Revealing ecotype influences on Cistanche sinensis: from the perspective of endophytes to metabolites characteristics
Source: Front Microbiol. 2023 Jun 27;14:1154688. doi: 10.3389/fmicb.2023.1154688 (PMC10394521; doi:10.3389/fmicb.2023.1154688)
Supplement: Supplementary file 1 [file Data_Sheet_1.zip › Table S2.XLSX]

## Sheet: Sheet1
Supplementary table 2. The information of the differential metabolites (GCS vs HCS).
Index	Formula	Compounds	Class I	GCS01	GCS02	GCS03	HCS01	HCS02	HCS03	VIP	p_value	Log2FC	Type
pme2292	C4H12N2	Putrescine	Alkaloids	296580	185640	332910	109550	196960	87595	1.44072	0.0693514	-1.04845	down
MWS2076	C6H7NO	2-Aminophenol	Alkaloids	9	9	9	15761	9	83809	1.2949	0.32593	11.8487	up
Zmzp000616	C6H7NO	4-Aminophenol	Alkaloids	48967	123590	36406	275300	88504	1704300	1.24902	0.348474	3.30699	up
pme1936	C4H7N3O	Creatinine	Organic acids	5307	8941.5	7406.5	23685	20026	6163.3	1.17379	0.216774	1.2036	up
pmb1096	C8H7N	Indole	Alkaloids	21161	27471	20727	1771.2	5292.3	1159	1.73571	0.00298837	-3.07643	down
mws0230	C4H9NO3	L-Threonine	Amino acids and derivatives	28692	32790	49807	5612.4	3536.8	29926	1.38716	0.0914506	-1.50999	down
pmp001287	C8H9N	N-Benzylmethylene isomethylamine	Alkaloids	2066500	5503600	4708700	1880600	663890	658590	1.5572	0.0854631	-1.93864	down
pme0195	C3H7NO2S	L-Cysteine	Amino acids and derivatives	818980	462940	57039	166480	41044	65027	1.13525	0.245555	-2.29651	down
pme2693	C6H14N2O	N-Acetylputrescine	Alkaloids	13758	8629.1	13792	6042.7	7002.3	2534.5	1.45975	0.0374428	-1.21551	down
pmb0501	C5H14N4	Agmatine	Alkaloids	2802.3	6790.4	5766.7	3291.9	2347.9	968.22	1.29771	0.119163	-1.21683	down
pme2679	C6H13NO2	L-Allo-isoleucine	Amino acids and derivatives	71740	125510	128300	474980	215240	144950	1.38169	0.230017	1.35919	up
pme0243	C5H8O4	Glutaric acid	Organic acids	44285	78110	315160	22593	22494	8768.3	1.48545	0.271997	-3.0223	down
Lmgn000160	C4H8N2O3	3-Ureidopropionic Acid	Organic acids	72915	586950	765740	43578	10947	35614	1.54047	0.164996	-3.98328	down
mws0001	C4H8N2O3	L-Asparagine	Amino acids and derivatives	70566	981060	1706500	37637	5299.7	35755	1.50844	0.199702	-5.13133	down
pmc0682	C8H8N2	4-Aminoindole	Alkaloids	217900	1710100	600000	90626	328440	125350	1.28909	0.276141	-2.21522	down
pme2527	C5H12N2O2	L-Ornithine	Amino acids and derivatives	7463.3	74428	116010	3878.5	614.22	3169.6	1.53993	0.182636	-4.69086	down
MWS1882	C4H7NO4	Iminodiacetic acid	Organic acids	293890	417310	976380	219870	124180	79505	1.51603	0.178563	-1.99433	down
mws0219	C4H7NO4	L-Aspartic Acid	Amino acids and derivatives	1869500	2795400	8839900	1604800	1384400	926060	1.31858	0.280624	-1.78629	down
Zmdp000972	C4H9NO2S	S-Methyl-L-cysteine	Amino acids and derivatives	175390	379470	395810	136030	88530	51478	1.58019	0.0737923	-1.78408	down
MWSslk066	C8H9NO	N-benzylformamide	Alkaloids	30208	75758	96772	39722	2162.9	12726	1.30654	0.111987	-1.89236	down
pme2268	C7H7NO2	Trigonelline	Alkaloids	281270	893020	2693200	3259900	2896400	2059900	1.24577	0.172895	1.08707	up
Lmqp002784	C7H7NO2	Salicylamide	Alkaloids	43118	83980	86886	43296	9	9	1.37742	0.0479988	-2.3046	down
MWS0687	C8H10O2	Tyrosol	Phenolic acids	56810	213420	162410	67749	27301	77705	1.20775	0.193439	-1.32444	down
mws0103	C9H7NO	Indole-3-carboxaldehyde	Alkaloids	3998600	4841100	3833200	3290800	563090	901200	1.44678	0.077682	-1.4142	down
pme3351	C6H11NO3	Allysine(6-Oxo DL-Norleucine)	Amino acids and derivatives	46591	56794	126050	91715	174290	224580	1.3422	0.143947	1.09642	up
Lmbn001609	C6H10O4	2-Acetyl-2-Hydroxybutanoic Acid	Organic acids	13412	39548	46218	18131	10578	13463	1.23179	0.193652	-1.23373	down
pme0014	C5H9NO4	L-Glutamic acid	Amino acids and derivatives	44001	302220	464740	57098	23827	58498	1.25714	0.208311	-2.54016	down
pme1210	C5H11NO2S	L-Methionine	Amino acids and derivatives	92452	439550	507830	112770	88568	30063	1.3239	0.167075	-2.16788	down
pme3011	C5H10O5	D-Arabinose	Others	169970	32878	21124	633020	150120	227630	1.38011	0.215835	2.17406	up
Lmxn006423	C7H5NOS	2(3H)-Benzothiazolone	Alkaloids	11184	4913.5	9564.6	23531	14283	14448	1.46205	0.0816691	1.02612	up
mws4177	C8H9NO2	Methyl Anthranilate	Phenolic acids	5627.2	3798.2	2683.2	35502	8387.8	12494	1.5227	0.221411	2.21925	up
Lmyp004084	C10H16O	Perillyl alcohol	Terpenoids	30588	266620	134910	82094	9	9	1.33958	0.223558	-2.39576	down
ML10177402	C7H7NO3	4-Aminosalicylic acid	Phenolic acids	15020	3645.2	9840.8	24825	13160	37157	1.32313	0.140271	1.39835	up
Hmlp000935	C8H11NO2	Vanillylamine	Alkaloids	12618	92369	43670	11973	9	9	1.44452	0.185584	-3.63196	down
MWS0205	C4H6N4O3	Allantoin	Organic acids	175890	138040	54298	218900	267680	344880	1.40053	0.0396602	1.17505	up
mws1478	C10H14N2	Nicotine	Alkaloids	375970	108490	42696	2374400	1012100	1198400	1.61795	0.0794225	3.12059	up
Lmmn001643	C9H8O3	2-Hydroxycinnamic acid	Phenolic acids	50267	52528	129900	24673	16324	45235	1.39655	0.195769	-1.43214	down
mws0854	C6H12O5	Rhamnose	Others	30458	30263	44944	74622	90282	71270	1.7832	0.00513407	1.16035	up
MWS5238	C10H12O2	4-Phenylbutyric acid	Organic acids	8775.4	5452.8	15086	68969	36280	29111	1.68799	0.0971661	2.19643	up
pme0021	C9H11NO2	L-Phenylalanine	Amino acids and derivatives	3137100	7746700	6803300	2617400	937650	969610	1.58836	0.0738298	-1.96682	down
pmc0274	C6H6N4S	6-Methylmercaptopurine	Nucleotides and derivatives	6046600	15474000	14984000	5850600	2005000	1956200	1.53437	0.0846955	-1.89549	down
pme2801	C6H6N4O2	7-Methylxanthine	Nucleotides and derivatives	266640	292850	254460	92554	144440	144020	1.74574	0.00370974	-1.0951	down
mws0346	C9H10O3	3-(3-Hydroxyphenyl)-propionic acid	Phenolic acids	3123.2	584.82	4270.4	26247	13198	6798.5	1.50806	0.151351	2.53508	up
MWSslk149	C8H8O4	3-Hydroxy-4-methoxybenzoic acid	Phenolic acids	43138	30715	59584	7980.2	5172.5	4292.5	1.80556	0.0416039	-2.93526	down
MWS4471	C6H10N2O4	N-Alpha-Acetyl-L-Asparagine	Amino acids and derivatives	25209	13746	21090	493.71	11634	11608	1.10075	0.0733482	-1.33898	down
Zmyn000155	C7H14N2O3	N-α-Acetyl-L-ornithine	Amino acids and derivatives	2129000	1213500	1778500	269990	748650	1372500	1.2777	0.0960802	-1.09873	down
Hmfn000531	C6H8O6	L-Ascorbic acid (Vitamin C)	Others	23227	29096	14396	31388	67869	47520	1.46525	0.112813	1.13746	up
Zmgn001448	C7H12O5	2-Propylmalic Acid*	Organic acids	406310	1834900	2048800	2138900	10894000	18680000	1.41752	0.19459	2.88602	up
pmb3101	C7H12O5	2-Isopropylmalic Acid	Organic acids	280570	1349200	1766600	1660700	9169000	14526000	1.40779	0.187253	2.90024	up
Lmbn001754	C7H12O5	3-Isopropylmalic Acid*	Organic acids	380530	2113800	2412800	2283400	12130000	18428000	1.38338	0.18397	2.74256	up
Lmgn000242	C6H10O6	4,5,6-Trihydroxy-2-oxohexanoic acid	Organic acids	9523.8	8880.2	7488.8	15959	31864	11619	1.4583	0.209868	1.19893	up
MWSmce001	C9H8O4	5-Acetylsalicylic acid	Phenolic acids	57773	6972.2	15886	24796	75219	62890	1.06116	0.277024	1.01462	up
Hmln000297	C6H12O6	Inositol	Others	2748300	4549400	9200100	4525600	2013700	1705300	1.06678	0.290092	-1.00075	down
mws1164	C6H12O6	D-Fructose	Others	2602100	4999000	9091300	4337600	1945900	1538900	1.11461	0.257042	-1.09351	down
pmf0138	C6H12O6	D-Mannose	Others	2502600	4101700	8331600	3221600	2154100	1377700	1.18292	0.253316	-1.1451	down
pmf0139	C6H12O6	D-Galactose	Others	2090800	3872900	6894900	3215000	1749500	1413400	1.1095	0.260029	-1.01158	down
Lmbn004847	C10H12O3	4-Methoxyphenylpropionic acid	Phenolic acids	33003	64122	27975	4905.8	11252	5265	1.73424	0.0879178	-2.54586	down
mws0093	C10H12O3	Coniferyl alcohol	Phenolic acids	81298	248670	95043	24090	28588	37527	1.67533	0.172339	-2.23622	down
Cmyp007180	C11H16O2	Dihydroactinidiolide	Others	16038000	7127600	10024000	20621000	28772000	32195000	1.6217	0.0227786	1.29763	up
Hmcp009963	C11H18NO+	Candicine	Alkaloids	318610	163270	91554	893840	474850	479250	1.53511	0.0737113	1.68822	up
MWStz070	C9H11NO3	N-(2-Hydroxy-4-methoxyphenyl)acetamide	Alkaloids	4102500	9567100	8992100	3401800	1975600	1467300	1.58546	0.0809442	-1.7272	down
mws0250	C9H11NO3	L-Tyrosine	Amino acids and derivatives	5282800	12091000	11647000	4396400	2531800	1765300	1.57818	0.0777533	-1.73908	down
Zmsp000878	C9H11NO3	4-Hydroxy-5-(2-oxo-1-pyrrolidinyl)benzoic acid	Alkaloids	1359400	3607300	3347500	1219300	713310	571770	1.55157	0.103143	-1.73112	down
mws0214	C6H14O6	D-Sorbitol	Others	8321800	6739400	8923100	17764000	16896000	18037000	1.83872	0.000927581	1.13563	up
MWSslk235	C6H14O6	Allitol	Others	12325000	9680000	11302000	23799000	21274000	23405000	1.83133	0.000438356	1.03982	up
mws1155	C6H14O6	D-Mannitol	Others	3405200	2785000	3168000	6821100	7166600	7303600	1.85541	9.41368e-05	1.18596	up
pme3443	C11H22O2	Undecylic Acid	Lipids	96686	210150	19386	16546	31570	36044	1.09904	0.281916	-1.95465	down
Hmgp002327	C11H9O2N	3-amino-2-naphthoic acid	Alkaloids	1260400	3258100	1948400	436970	145090	107660	1.72347	0.0771631	-3.22899	down
Smcp001137	C11H9NO2	naphthisoxazol A	Others	1842100	5150000	3101400	729160	168420	188610	1.7021	0.0845839	-3.21608	down
Hmmp001310	C11H9NO2	3-Indoleacrylic acid	Alkaloids	1558000	4740000	2706000	539480	184240	161680	1.7301	0.0982208	-3.34616	down
pme3388	C7H16N4O2	Homoarginine	Amino acids and derivatives	182180	135150	89890	23657	100610	64291	1.28941	0.1058	-1.1108	down
Zmzp000145	C9H20N2O2	Trimethyllysine	Amino acids and derivatives	3252300	1818100	1045700	107240	646170	1119700	1.29537	0.147244	-1.70718	down
Zmtn001624	C10H7NO3	N-Acetylisatin	Alkaloids	13554	47960	12869	4152	9683.6	10834	1.29726	0.287438	-1.59224	down
pme2743	C10H11NO3	N-Phenylacetylglycine	Amino acids and derivatives	26604	81964	135410	8526.6	3350.4	10765	1.65373	0.14264	-3.42968	down
mws1189	C6H10O7	D-Galacturonic acid	Others	76161	91161	45114	72696	326060	130080	1.15639	0.301729	1.31579	up
mws2208	C10H10O4	Ferulic Acid	Phenolic acids	171170	134060	61322	59241	20638	47925	1.47118	0.12022	-1.52008	down
mws2104	C7H14O6	D-Pinitol	Others	6519.6	4833.7	2326.3	6416.3	7802.2	19870	1.24577	0.24831	1.31726	up
MWS1771	C10H13NO3	L-Tyrosine methyl ester	Amino acids and derivatives	29939	47681	41465	21836	10513	11114	1.66446	0.0204323	-1.45413	down
pmb2497	C9H10O5	4-Hydroxy-3-methoxymandelate	Phenolic acids	98222	98980	194010	136310	511930	356860	1.31856	0.194649	1.36132	up
Zmbp002538	C11H12N2O2	1-Methoxy-indole-3-acetamide	Alkaloids	6287600	17205000	9715700	2214900	745520	642440	1.72892	0.0887428	-3.20433	down
mws0282	C11H12N2O2	L-Tryptophan	Amino acids and derivatives	2032200	4376900	2712600	832800	350110	293490	1.73314	0.0598745	-2.62722	down
pmb0818	C11H11NO3	Methoxyindoleacetic acid	Alkaloids	106210	209600	128120	37721	11218	9963	1.72455	0.0460607	-2.91394	down
pmb1587	C13H18O2	4-Hydroxy-3,5-diisopropylbenzaldehyde	Phenolic acids	73787	8604.8	49452	300330	239900	220100	1.58769	0.00292722	2.5278	up
Zmdp000976	C7H13NO4S	S-(2-Carboxypropyl)cysteine	Amino acids and derivatives	171160	1045100	1390100	95960	13175	43789	1.58544	0.152292	-4.09115	down
Zmgn002106	C11H13NO3	N-Acetyl-L-phenylalanine	Amino acids and derivatives	837570	560120	489080	427430	231560	272920	1.56873	0.0758408	-1.01766	down
mws0853	C11H14O4	Sinapyl alcohol	Phenolic acids	41930	34176	63034	113700	150720	100870	1.74198	0.0194057	1.39251	up
Lmhp002764	C11H18N2O2	Cyclo(Pro-Leu)	Amino acids and derivatives	44367	63984	28393	5995.5	6188.8	23045	1.58645	0.0608561	-1.95663	down
mws0677	C12H14N2O2	N-Acetyl-5-hydroxytryptamine	Alkaloids	11230	39232	28948	11074	6763.8	16566	1.2157	0.200564	-1.20675	down
MWS4296	C11H14N2O3	Glycylphenylalanine	Amino acids and derivatives	24338	53556	49617	13096	4224.6	13702	1.59923	0.0601595	-2.03923	down
mws0520	C11H13NO4	N-Acetyl-L-tyrosine	Amino acids and derivatives	571840	108280	109670	28489	18405	44373	1.59843	0.27016	-3.1133	down
pme0116	C9H14N4O3	L-Carnosine	Amino acids and derivatives	6958.6	2963.9	10159	5930.4	1904.1	679.12	1.11469	0.219432	-1.23802	down
pme1313	C11H12N2O4	N'-Formylkynurenine	Amino acids and derivatives	48008	65985	37961	9325.2	9	9	1.51609	0.0182751	-4.02357	down
MWSslk219	C15H28O2	Cis-10-Pentadecenoic Acid(C15: 1)	Lipids	87090	58374	49858	53569	193510	171380	1.10513	0.224382	1.09923	up
MWS2910	C10H15N3O4	5-Methyl-2'-Deoxycytidine	Nucleotides and derivatives	32160	424780	563460	30953	13188	10864	1.46156	0.180279	-4.21343	down
pmn001690	C16H32O2	Palmitic acid	Lipids	52182	267950	38452	12883	22180	17153	1.48517	0.303061	-2.77975	down
MWS4412	C15H14O4	Menadiol Diacetate	Others	1606.8	1646.9	2985.7	14501	7029	7643	1.75271	0.080913	2.22515	up
mws0866	C6H13O9P	D-Fructose 6-Phosphate	Others	542440	2350600	3223900	478900	341810	292110	1.46695	0.168395	-2.45859	down
mws1090	C6H13O9P	D-Glucose 6-phosphate	Others	588820	3683500	3426500	423330	395190	288590	1.49804	0.156803	-2.79784	down
MWS2442	C6H15O9P	Sorbitol-6-phosphate	Others	408470	1638300	2453300	280920	271250	224200	1.49797	0.171871	-2.53513	down
pme0164	C13H16N2O4	N-γ-Acetyl-N-2-Formyl-5-methoxykynurenamine	Amino acids and derivatives	24228	15538	6648.5	2185.2	7315	2221.5	1.49076	0.139743	-1.98539	down
Lmtn004049	C15H20O4	Abscisic acid	Organic acids	70406	200090	253550	46959	51252	123380	1.18305	0.196741	-1.24179	down
HJKP000649	C10H13N5O4	2'-Deoxyguanosine	Nucleotides and derivatives	154160	392490	391920	150730	94213	58021	1.48925	0.104129	-1.63132	down
Lmqn001795	C16H12O4	5-Hydroxy-7-methoxyflavone	Flavonoids	126450	73801	69607	30853	28916	13308	1.68217	0.0592509	-1.88471	down
mws1060	C10H12N4O5	9-(Arabinosyl)hypoxanthine	Nucleotides and derivatives	98376	243550	165010	259330	336110	3130700	1.19985	0.373726	2.87781	up
pme1119	C10H12N4O5	Inosine	Nucleotides and derivatives	21794	15522	6873.8	173310	113220	41652	1.62693	0.128899	2.89271	up
mws1038	C11H22N2O4S	Pantetheine	Others	18039	10237	40556	7483.6	3708.2	8552	1.42728	0.211245	-1.80168	down
Hmhp001812	C11H15N5O4	2'-O-Methyladenosine	Nucleotides and derivatives	148300	213690	383960	39562	146270	156720	1.16468	0.188178	-1.12276	down
pmf0395	C18H34O2	Oleic acid	Lipids	5979	4221	21792	9	9	9	1.84737	0.196759	-10.2105	down
mws0668	C10H12N4O6	Xanthosine	Nucleotides and derivatives	115130	203140	90369	287410	536160	740940	1.62777	0.0905407	1.93681	up
Hmtn001302	C13H18O7	Helicidol	Phenolic acids	13746000	14280000	46836000	6841100	15390000	8953900	1.13363	0.31351	-1.26338	down
pmn001686	C16H32O4	10,16-Dihydroxypalmitic acid	Lipids	6436.9	10918	24679	3801.1	1171.8	4043.2	1.4997	0.179759	-2.22098	down
pmb3081	C6H11PO11	Glucarate O-Phosphoric acid	Others	205550	166400	91796	446940	457680	271590	1.57897	0.0386822	1.34274	up
pme3163	C7H15O10P	D-Sedoheptuiose 7-phosphate	Others	119460	102470	117420	211980	249550	261480	1.83755	0.0074238	1.09124	up
MWSmce689	C19H32O2	Methyl linolenate	Lipids	3632.3	5892.7	8971	9886.4	18097	22946	1.54994	0.0895541	1.46129	up
pmb2786	C18H30O3	9-Hydroxy-10,12,15-octadecatrienoic acid	Lipids	20580	19203	25597	9826	9198.2	13590	1.72249	0.0129218	-1.00335	down
Hmqn004825	C18H30O3	Rabdosia acid A	Lipids	24106	28510	28864	11147	10882	15734	1.77752	0.00268449	-1.10947	down
Lmqp000329	C8H14N3O7P	5-Aminoimidazole ribonucleotide	Nucleotides and derivatives	24359	329840	106270	284980	1529700	389390	1.31663	0.280024	2.25899	up
pmb3142	C13H16O8	Salicylic acid-2-O-glucoside	Phenolic acids	5926200	10918000	5484400	5000100	1983000	3986700	1.37694	0.149071	-1.02536	down
Zmhn001926	C13H16O8	Glucosyloxybenzoic acid	Phenolic acids	12196000	13203000	45670000	6021200	15554000	8246500	1.06179	0.337089	-1.25286	down
mws2367	C15H10O7	Quercetin	Flavonoids	311490	182180	93693	519680	1553200	1279900	1.62838	0.0909603	2.51303	up
Lmap001606	C13H18O8	4-O-Glucosyl-3,4-dihydroxybenzyl alcohol	Phenolic acids	385530	241830	280920	180430	44513	123310	1.47815	0.03308	-1.383	down
mws0042	C15H14O7	Epigallocatechin	Flavonoids	90575	135660	30740	27103	62823	22530	1.09858	0.250105	-1.19227	down
Zmhn000892	C14H18O8	Methyl salicylate-2-O-glucoside	Phenolic acids	1153800	615900	630660	335390	192690	559160	1.43307	0.116428	-1.14258	down
mws0988	C16H12O7	Rhamnetin	Flavonoids	3266.8	1509.1	4560.1	766.33	1035.7	1610.7	1.43168	0.147012	-1.45188	down
Jmwn002172	C14H20O8	3,4-dihydroxyphenylethanol-β-D-glucopyranoside	Phenolic acids	54780	32023	57609	103840	378390	308820	1.65102	0.118983	2.45358	up
pmn001553	C14H20O8	Cimidahurinine	Phenolic acids	2483000	2886200	938710	1036500	725570	1177900	1.29252	0.194504	-1.10136	down
Hmtn001120	C14H20O8	5-(2-Hydroxyethyl)-2-O-glucosylphenol	Phenolic acids	1725100	2012900	609880	678360	505650	891340	1.21095	0.213687	-1.06696	down
pme3174	C9H14N3O8P	Cytidine 5'-monophosphate(Cytidylic acid)	Nucleotides and derivatives	123570	74519	73120	31777	46358	41754	1.67535	0.0849371	-1.17771	down
pmn001419	C15H18O8	1-O-[(E)-p-Cumaroyl]-D-glucose*	Phenolic acids	1478500	524950	181200	798540	4384600	1238100	1.07912	0.338362	1.55545	up
Zmzn001549	C15H18O8	Ferulic acid-1-O-glucoside	Phenolic acids	704790	263390	99868	359950	2026300	583910	1.04254	0.350016	1.47556	up
Zmhn002301	C15H18O8	p-Coumaric acid-4-O-glucoside*	Phenolic acids	765110	259900	72324	349800	2159800	631120	1.02594	0.351723	1.51709	up
MWSmce278	C21H26O3	Acitretin	Others	13737	2115.7	7273.1	44847	41538	30547	1.61289	0.0055493	2.33809	up
Lmtn002233	C15H20O8	Androsin	Phenolic acids	15902000	28203000	9777400	3693000	7699700	12800000	1.26193	0.202227	-1.15524	down
mws1526	C16H24O7	3-Hydroxy-4-isopropylbenzylalcohol-3-O-glucoside	Phenolic acids	2637900	1442900	1293900	7059700	7590600	4954200	1.74152	0.0133469	1.86693	up
pmp001045	C15H22O8	Bartsioside	Others	133470	479240	595500	201020	74929	56331	1.338	0.160756	-1.8624	down
Lmmn001294	C14H20O9	Koaburaside	Phenolic acids	944860	1492500	271520	329480	288390	404240	1.16206	0.251607	-1.40615	down
Jmwn002117	C14H20O9	2-(3,4-dihydroxyphenyl)ethanediol 1-O-β-D-glucopyranoside	Phenolic acids	959660	1651800	288140	369680	325870	433340	1.1146	0.272146	-1.36095	down
Zmyn000083	C6H14O12P2	D-Glucose 1,6-bisphosphate	Others	54956	29905	138250	49493	22862	25302	1.02248	0.329084	-1.19197	down
mws1015	C15H16O9	Esculin (6,7-DihydroxyCoumarin-6-glucoside)	Lignans and Coumarins	406980	416800	183020	28484	153490	221710	1.22212	0.107675	-1.31848	down
pme2954	C15H18O9	1-O-Caffeoyl-β-D-glucose	Phenolic acids	504810	639550	161170	137250	209710	251640	1.12983	0.236232	-1.12497	down
Lmbp002255	C16H22O8	Coniferin	Phenolic acids	214130	306100	351500	121220	70439	71692	1.74428	0.0243976	-1.72689	down
MWS1983	C12H24O11	Maltitol	Others	283530	104410	139240	454250	753360	517550	1.65497	0.0281504	1.71036	up
Cmrn002988	C16H26O8	Kankanoside A	Terpenoids	1633500	4872300	3025400	2570000	1216800	650350	1.17493	0.211395	-1.10302	down
Cmrn003066	C16H26O8	Kankanoside P	Terpenoids	3501000	10886000	7095300	4604400	2252600	1395900	1.33112	0.163057	-1.38018	down
Cmrn003275	C16H28O8	Kankanoside E	Terpenoids	5686300	17564000	30565000	7427500	1359900	1519900	1.42339	0.173977	-2.38435	down
mws1546	C16H20O9	Gentiopicroside	Terpenoids	107970	205360	248230	113360	87662	61174	1.41018	0.125728	-1.09879	down
Lmdn004267	C20H22O6	Epipinoresinol*	Lignans and Coumarins	106310	704130	319120	32113	56663	49450	1.59014	0.199319	-3.03066	down
mws0097	C20H22O6	Pinoresinol*	Lignans and Coumarins	97895	658840	285870	26718	50166	48524	1.58565	0.204571	-3.05549	down
pma0104	C20H16O7	N-Sinapoylhydroxycoumarin	Lignans and Coumarins	14151	508460	285360	72489	859.82	10259	1.16732	0.231206	-3.27259	down
pmb0752	C17H20O9	3-O-Feruloylquinic acid	Phenolic acids	9	21392	35933	9	9	9	1.30201	0.208583	-11.0522	down
MWS0552	C16H18O10	Fraxetin-8-O-glucoside (Fraxin)	Lignans and Coumarins	4334700	971410	4661500	846490	1096400	1105700	1.26861	0.189093	-1.70911	down
Lmyn007883	C17H22O9	Sinapaldehyde-4-O-Glucoside	Phenolic acids	243710	402720	1046300	143330	78132	213330	1.42809	0.227496	-1.96095	down
Lmbp002309	C17H24O9	Syringin	Phenolic acids	209930	348340	380400	140650	77655	77709	1.69172	0.0401782	-1.66495	down
Cmrn001591	C16H24O10	Mussaenosidic acid	Terpenoids	859710	1150700	6677200	1128300	187680	190400	1.28098	0.332758	-2.52787	down
Lmjp003090	C17H20O10	Isofraxidin-7-O-glucoside*	Lignans and Coumarins	21174	9475	3987.4	81070	16270	27815	1.2531	0.266787	1.85336	up
pme1286	C14H20N6O5S	S-(5'-Adenosy)-L-homocysteine	Amino acids and derivatives	77347	114670	274360	7278.1	11261	6966.3	1.78369	0.135432	-4.19262	down
pmn001741	C16H22O11	Oleoside	Terpenoids	102880	33629	14065	29716	363750	534310	1.09916	0.219772	2.6233	up
Cmjp004550	C17H26O10	Loganin	Terpenoids	193930	496090	1005600	73343	80507	20482	1.59458	0.164791	-3.2819	down
pmc0281	C15H21N5O8	Ribosyladenosine	Nucleotides and derivatives	477530	196200	134880	66602	151660	132620	1.21545	0.28275	-1.20446	down
pmn001399	C20H22O9	2,4,6,4'-Tetrahydroxy-stilbene-2-O-glucoside	Others	532040	233720	185710	1101700	2036500	946640	1.65336	0.0803408	2.10205	up
pmp000417	C21H20O9	Daidzein-4'-O-glucoside	Flavonoids	57448	36441	67668	102120	244830	80414	1.44267	0.225344	1.40342	up
pme1587	C21H20O9	Daidzein-7-O-glucoside(Daidzin)	Flavonoids	55637	7012.2	68610	129890	314350	73878	1.31243	0.212931	1.98086	up
MWS20152	C22H26O8	Syringaresinol	Lignans and Coumarins	8956.2	44870	7318	3606	7853.7	7464.3	1.09708	0.36948	-1.692	down
mws1434	C21H20O10	Apigenin-6-C-glucoside (Isovitexin)	Flavonoids	14042	8227	9528.8	5293.1	9	3905.9	1.09458	0.0340719	-1.78797	down
HJN090	C21H22O10	Butin-7-O-glucoside	Flavonoids	15125	81898	11185	9028.2	5501.9	2754.1	1.39633	0.31714	-2.64628	down
Lmhp008273	C20H40NO7P	LysoPE 15:1(2n isomer)	Lipids	1275.3	9	9	1836.7	5619.9	2451.9	1.43876	0.121542	2.93761	up
Lmhp008440	C20H40NO7P	LysoPE 15:1	Lipids	2361.8	5375	4462.1	6033.5	8463	10356	1.47907	0.0577124	1.02664	up
pme1014	C31H40O2	Menatetrenone (Vitamin K2)	Others	1525600	680210	5026900	364800	493730	180920	1.44927	0.260612	-2.79872	down
pmn001697	C21H18O11	Apigenin-7-O-glucuronide	Flavonoids	90772	206170	98503	31355	3716.9	9680	1.66097	0.081707	-3.14346	down
Xmyp005654	C21H20O11	Kaempferol-4'-O-glucoside*	Flavonoids	462920	1004500	60508	22656	13018	39145	1.57885	0.218489	-4.35203	down
mws2209	C21H20O11	Kaempferol-3-O-glucoside (Astragalin)*	Flavonoids	428640	1028700	73935	24412	24438	45919	1.58318	0.227781	-4.01417	down
Hmpp003270	C21H20O11	Luteolin-4'-O-glucoside	Flavonoids	8255.5	172070	20757	2243.8	7430.8	4452	1.35123	0.358126	-3.8313	down
pme2459	C21H20O11	Luteolin-7-O-glucoside (Cynaroside)	Flavonoids	606850	914430	42995	21474	16258	36050	1.51377	0.190832	-4.40608	down
Lmmn004625	C21H22O11	Dihydrokaempferol-7-O-glucoside	Flavonoids	66759	9503.2	13298	9280.8	7034.7	9704.8	1.10422	0.37047	-1.78322	down
HJN086	C21H22O11	Eriodictyol-3'-O-glucoside	Flavonoids	49761	14981	16018	14432	6421.2	1765	1.32018	0.226303	-1.83616	down
mws0057	C21H22O11	Eriodictyol-7-O-glucoside	Flavonoids	14365	25981	10027	7194.8	5369.1	6297.8	1.60786	0.156652	-1.41719	down
pmb0464	C16H27NO14	L-Aspartic acid-O-diglucoside	Amino acids and derivatives	569790	1740500	4165100	7857300	5598200	1595700	1.03668	0.264015	1.21684	up
mws0034	C22H18O11	Epigallocatechin-3-gallate*	Flavonoids	29021	26836	54028	15531	17865	11655	1.57938	0.126137	-1.28636	down
pmn001702	C21H18O12	Tetahydroxyflavone-7-O-glucuronide	Flavonoids	127650	37650	14679	11148	12613	665.15	1.30644	0.270706	-2.88133	down
Lmzn001894	C21H18O12	Kaempferol-3-O-glucuronide	Flavonoids	107050	42468	22744	19598	9749.2	6288.5	1.51993	0.213313	-2.27321	down
mws0091	C21H20O12	Quercetin-3-O-glucoside (Isoquercitrin)*	Flavonoids	2739	36228	10250	3423.5	4128.8	678.75	1.18267	0.309986	-2.58001	down
mws0856	C21H20O12	Quercetin-4'-O-glucoside (Spiraeoside)*	Flavonoids	9388	32840	16118	6856	4035.2	1354.7	1.50526	0.15259	-2.25233	down
mws1329	C21H20O12	Quercetin-7-O-glucoside*	Flavonoids	9	8763.5	66347	9	9	9	1.28156	0.352076	-11.442	down
mws0061	C21H20O12	Quercetin-3-O-galactoside (Hyperin)*	Flavonoids	6859.5	33476	19796	12918	4131.2	2051	1.22595	0.209984	-1.65453	down
pme1598	C22H24O11	Hesperetin-5-O-glucoside	Flavonoids	7667.5	32160	11269	6123	3456.2	2709	1.49953	0.230751	-2.05595	down
pmd0130	C22H46NO7P	LysoPC 14:0	Lipids	146200	165610	208640	221540	227570	657930	1.20284	0.307946	1.08888	up
Cmbp003767	C20H27N3O8S	(E)-N5-(1-((Carboxymethyl)amino)-3-((3-(4-hydroxy-3-methoxyphenyl)allyl)thio)-1-oxopropan-2-yl)glutamine	Alkaloids	154710	222520	106760	27812	69275	112550	1.35798	0.0989029	-1.20708	down
Hmcp002207	C22H22O12	Rhamnetin-3-O-Glucoside*	Flavonoids	36043	21704	14588	7047.5	13358	10815	1.48256	0.153709	-1.2122	down
Hmgp002148	C22H22O12	Isorhamnetin-3-O-Glucoside*	Flavonoids	29740	21006	16160	4123	10379	3187.7	1.6356	0.0338512	-1.91923	down
pma0249	C22H22O12	3'-O-Methyltricetin-5-O-glucoside	Flavonoids	134500	94976	115210	15001	6265	32824	1.70558	0.00341452	-2.67185	down
Lmjp003044	C22H22O12	Isorhamnetin-7-O-glucoside (Brassicin)*	Flavonoids	29110	20291	14769	5068.8	10699	6908.8	1.64606	0.0649004	-1.50069	down
Wmkn003942	C22H22O12	Nepetin-7-O-alloside	Flavonoids	4134.9	6533.8	10240	15001	24214	17248	1.65513	0.0298812	1.4332	up
pma1303	C24H46NO7P	LysoPC 16:2	Lipids	2811.3	4087.7	5344.5	15285	5976.2	11701	1.53541	0.11721	1.4288	up
pmb0863	C24H46NO7P	LysoPC 16:2(2n isomer)	Lipids	3191.2	3212.1	5824.1	11680	6683.2	11712	1.61908	0.0506509	1.29846	up
Lmhp206353	C23H24O12	Tricin-4'-O-glucoside	Flavonoids	117300	9	85290	9	9	9	1.3074	0.19351	-12.8734	down
MWS0442	C18H32O16	Maltotriose	Others	1816600	650480	510110	7940400	4744500	1940400	1.52012	0.148084	2.29644	up
Li512111	C24H24O13	Isorhamnetin-3-O-(6''-acetylglucoside)	Flavonoids	43152	18532	8552	3887	13402	7812.3	1.19163	0.278356	-1.48445	down
pmb3041	C23H22O14	Tricin-7-O-saccharic acid	Flavonoids	3255300	489940	1478300	394430	315560	936150	1.16188	0.275987	-1.66594	down
pmb2260	C24H26O13	Rosmarinic acid-3'-O-glucoside	Phenolic acids	19186	21987	25315	42281	22135	86930	1.19204	0.27709	1.18668	up
Jmzn003343	C26H34O11	Saikolignanoside A	Lignans and Coumarins	4666200	454080	1109900	282560	207190	368360	1.40885	0.304543	-2.86004	down
Jmzn003632	C26H34O11	Manglieside D	Lignans and Coumarins	3281900	615680	1760900	589490	322340	909730	1.24507	0.236226	-1.63524	down
Lmtn002596	C26H34O11	Dihydrodehydrodiconiferyl alcohol-4-O-glucoside	Lignans and Coumarins	1183900	424660	383190	164660	116030	118230	1.68669	0.177723	-2.31987	down
Lmtn003096	C26H36O11	Secoisolariciresinol 4-O-glucoside	Lignans and Coumarins	1306300	139090	94001	59256	17783	223250	1.06105	0.407544	-2.35794	down
Lmjp002906	C22H28O15	Fraxetin-7,8-di-O-glucoside	Lignans and Coumarins	30469	17279	17493	6958.6	11115	13694	1.50552	0.108848	-1.03822	down
Lmdp004892	C24H22O14	Kaempferol-3-O-(6''-malonyl)galactoside*	Flavonoids	189700	299770	86944	8226.5	15228	23610	1.76696	0.102139	-3.61439	down
Lmmp003817	C24H22O14	Kaempferol-3-O-(6''-malonyl)glucoside*	Flavonoids	190760	332310	61519	8016	16798	18342	1.72416	0.147113	-3.75979	down
Lmhp008742	C28H48NO7P	LysoPC 20:5	Lipids	9	9	9	9	12929	3434.8	1.32509	0.293961	9.24413	up
pmd0146	C28H54NO7P	LysoPC 20:2(2n isomer)	Lipids	452260	976530	763530	1237000	1418200	2073600	1.54289	0.0585588	1.10902	up
pmd0147	C28H54NO7P	LysoPC 20:2	Lipids	485990	1047300	774690	1246900	1415900	2026200	1.51756	0.0579374	1.02265	up
mws1577	C23H34O15	Genipin-1-O-gentiobioside	Terpenoids	1045000	3244800	3663300	851800	983910	1344900	1.27049	0.185818	-1.32221	down
HJAP064	C25H24O15	Isorhamnetin-3-O-(6''-malonylglucoside)	Flavonoids	53342	19214	8681.5	7632.5	2807.4	5874.3	1.46281	0.24876	-2.31602	down
pma0760	C25H24O15	3'-O-Methyltricetin-7-O-(6''-malonyl)glucoside	Flavonoids	39717	18726	16427	12576	7505.3	4134.1	1.51954	0.139934	-1.62846	down
Zmhp005139	C25H24O15	Tamarixetin-3-O-(6''-malonyl)glucoside	Flavonoids	57791	12528	10924	3793.2	4144	4352	1.57215	0.273255	-2.72485	down
Lmqn001932	C28H36O13	Syringaresinol-4'-O-glucoside	Lignans and Coumarins	2647.5	32046	6205	27920	120790	99478	1.46134	0.121931	2.60131	up
pmb0492	C34H37N3O6	N',N'',N'''-p-Coumaroyl-cinnamoyl-caffeoyl spermidine	Alkaloids	86012	801270	46262	7723	4698.8	55567	1.39973	0.360514	-3.77935	down
Hmpp002612	C27H30O16	Luteolin-7-O-gentiobioside	Flavonoids	20772	30794	8833.1	2029.7	5386.5	3830.4	1.64464	0.119859	-2.42504	down
Lmbp002592	C27H30O16	Kaempferol-3,7-di-O-glucoside	Flavonoids	14464	24980	13686	2560.8	881.03	4302.8	1.704	0.0451836	-2.77826	down
Zmxp003107	C27H30O16	Luteolin-7,3'-di-O-glucoside	Flavonoids	2168.1	2833.3	8921.5	64852	33241	25540	1.73161	0.0889452	3.15053	up
HJAP020	C27H32O16	Eriodictyol-5,3'-Di-O-glucoside	Flavonoids	25812	54132	24654	245420	85094	142360	1.63638	0.114809	2.1766	up
Rfmb26201	C30H38O14	Syringaresinol-4'-O-(6''-acetyl)glucoside	Lignans and Coumarins	94316	264970	109610	275700	1332200	761380	1.51644	0.170155	2.33711	up
pmp000127	C28H32O16	Chrysoeriol-6,8-di-C-glucoside	Flavonoids	12311	250830	90871	9059.1	11502	6984.8	1.3802	0.26111	-3.68389	down
Hmgp001944	C29H36O15	Isoacteoside	Phenolic acids	764950	213970	18638	60700	33996	20885	1.03886	0.318745	-3.1095	down
pmb2970	C28H34O16	Hesperetin-5,7-di-O-glucoside	Flavonoids	9516.7	2667.5	13203	96265	76133	152370	1.75506	0.0462095	3.67724	up
pmb0716	C29H34O17	Tricin-4'-O-glucoside-7-O-glucoside	Flavonoids	22252	35775	20871	9	9	9	1.87499	0.0311845	-11.5128	down
pmb2819	C27H38O19	O-Caffeoyl maltotriose	Phenolic acids	2731.9	698.48	4603.5	11880	3646.5	7336.8	1.27715	0.161958	1.50886	up
pmp001314	C33H56O14	1-Linolenoyl-rac-glycerol-diglucoside	Lipids	73882	133510	113090	15505	4609.4	35350	1.61465	0.0207742	-2.53061	down
Lmyn006011	C33H58O14	Gingerglycolipid B	Lipids	1012000	555240	726440	864060	1539200	2217700	1.33182	0.176748	1.01053	up
Lmpp003268	C33H40O20	Kaempferol-3-O-rutinoside-7-O-glucoside	Flavonoids	28986	28798	5325.4	14174	1830.3	4505.5	1.1602	0.205528	-1.62154	down
mws1150	C35H46O20	Echinacoside	Phenolic acids	484930	1001700	690900	283850	122500	109100	1.68473	0.0523059	-2.07879	down
mws1151	C36H48O20	Cistanoside A	Phenolic acids	6434000	2576700	1509700	1276600	1076800	1068500	1.42201	0.254301	-1.62032	down
pmb0635	C43H48O23	Vitexin-7-O-(6''-feruloyl)glucoside-4'-O-glucoside	Flavonoids	59354	23249	40905	5838.9	9299	9800.1	1.73271	0.0855887	-2.30819	down
