# Supplementary material for: Revealing ecotype influences on Cistanche sinensis: from the perspective of endophytes to metabolites characteristics
Source: Front Microbiol. 2023 Jun 27;14:1154688. doi: 10.3389/fmicb.2023.1154688 (PMC10394521; doi:10.3389/fmicb.2023.1154688)
Supplement: Supplementary file 1 [file Data_Sheet_1.zip › Table S3.XLSX]

## Sheet: ITS_lefse
Supplementary table 3. The taxonomy of differential fungi.
Taxonomy	Group	LDA	p_value
k__Fungi	HCSR_ITS	5.28735	0.00394775
k__Fungi.p__Ascomycota	HCSR_ITS	5.20336	0.00394775
k__Fungi.p__Ascomycota.c__Sordariomycetes	HCSR_ITS	5.0729	0.00648531
k__Fungi.p__Ascomycota.c__Sordariomycetes.o__Hypocreales	HCSR_ITS	4.89645	0.0104056
k__Fungi.p__Ascomycota.c__Sordariomycetes.o__Hypocreales.f__Bionectriaceae	HCSR_ITS	4.63127	0.0277684
k__Fungi.p__Ascomycota.c__Sordariomycetes.o__Hypocreales.f__Bionectriaceae.g__Geosmithia.s__Geosmithia_sp_	HCSR_ITS	4.61557	0.0200963
k__Fungi.p__Ascomycota.c__Sordariomycetes.o__Hypocreales.f__Bionectriaceae.g__Geosmithia	HCSR_ITS	4.61553	0.0200963
k__Fungi.p__Ascomycota.c__Sordariomycetes.o__Microascales	HCSR_ITS	4.35284	0.0163092
k__Fungi.p__Ascomycota.c__Sordariomycetes.o__Microascales.f__Microascaceae	HCSR_ITS	4.35284	0.0163092
k__Fungi.p__Ascomycota.c__Sordariomycetes.o__Microascales.f__Microascaceae.g__Scopulariopsis.s__Scopulariopsis_brumptii	HCSR_ITS	4.30228	0.00394775
k__Fungi.p__Ascomycota.c__Sordariomycetes.o__Microascales.f__Microascaceae.g__Scopulariopsis	HCSR_ITS	4.30085	0.0249747
k__Fungi.p__Ascomycota.c__Eurotiomycetes	HCSR_ITS	4.23408	0.00648531
k__Fungi.p__Ascomycota.c__Sordariomycetes.o__Hypocreales.f__Niessliaceae	HCSR_ITS	4.1856	0.002093
k__Fungi.p__Ascomycota.c__Sordariomycetes.o__Hypocreales.f__Niessliaceae.g__Monocillium	HCSR_ITS	4.1856	0.002093
k__Fungi.p__Ascomycota.c__Sordariomycetes.o__Hypocreales.f__unidentified	HCSR_ITS	4.17761	0.0104056
k__Fungi.p__Ascomycota.c__Sordariomycetes.o__unidentified	HCSR_ITS	4.15643	0.00394775
k__Fungi.p__Ascomycota.c__Sordariomycetes.o__unidentified.f__unidentified	HCSR_ITS	4.15614	0.00394775
k__Fungi.p__Ascomycota.c__Sordariomycetes.o__unidentified.f__unidentified.g__unidentified	HCSR_ITS	4.15453	0.00394775
k__Fungi.p__Ascomycota.c__Sordariomycetes.o__unidentified.f__unidentified.g__unidentified.s__Sordariomycetes_sp__S_2	HCSR_ITS	4.14549	0.00394775
k__Fungi.p__Ascomycota.c__Sordariomycetes.o__Hypocreales.f__Niessliaceae.g__Monocillium.s__Monocillium_gamsii	HCSR_ITS	4.09155	0.00739713
k__Fungi.p__Ascomycota.c__Sordariomycetes.o__Hypocreales.f__Nectriaceae.g__Fusarium.s__Fusarium_sp_	HCSR_ITS	4.04291	0.00639227
k__Fungi.p__Ascomycota.c__Eurotiomycetes.o__Eurotiales.f__Aspergillaceae	HCSR_ITS	3.9905	0.0104056
k__Fungi.p__Ascomycota.c__Eurotiomycetes.o__Eurotiales	HCSR_ITS	3.9897	0.0163092
k__Fungi.p__Ascomycota.c__Lecanoromycetes.o__Rhizocarpales.f__Rhizocarpaceae.g__Rhizocarpon	HCSR_ITS	3.98592	0.0222296
k__Fungi.p__Ascomycota.c__Leotiomycetes.o__Helotiales.f__unidentified	HCSR_ITS	3.96939	0.00394775
k__Fungi.p__Ascomycota.c__Leotiomycetes	HCSR_ITS	3.96838	0.00394775
k__Fungi.p__unidentified.c__unidentified.o__unidentified.f__unidentified.g__unidentified.s__fungal_sp__A553RZ	HCSR_ITS	3.8687	0.00739713
k__Fungi.p__Ascomycota.c__Eurotiomycetes.o__Chaetothyriales	HCSR_ITS	3.86717	0.0360487
k__Fungi.p__Ascomycota.c__Dothideomycetes.o__Pleosporales.f__Cucurbitariaceae.g__Pyrenochaeta	HCSR_ITS	3.83432	0.0222296
k__Fungi.p__Ascomycota.c__Eurotiomycetes.o__Eurotiales.f__Aspergillaceae.g__Penicillium	HCSR_ITS	3.83191	0.0163092
k__Fungi.p__Ascomycota.c__Dothideomycetes	HCSR_ITS	3.82359	0.037373
k__Fungi.p__Ascomycota.c__Sordariomycetes.o__Hypocreales.f__unidentified.g__Acremonium	HCSR_ITS	3.8159	0.0449512
k__Fungi.p__Ascomycota.c__Leotiomycetes.o__Helotiales	HCSR_ITS	3.80543	0.00394775
k__Fungi.p__Ascomycota.c__Lecanoromycetes.o__Rhizocarpales.f__Rhizocarpaceae.g__Rhizocarpon.s__Rhizocarpon_geminatum	HCSR_ITS	3.80086	0.0222296
k__Fungi.p__Mucoromycota	HCSR_ITS	3.79759	0.00394775
k__Fungi.p__Ascomycota.c__Leotiomycetes.o__unidentified	HCSR_ITS	3.79266	0.00394775
k__Fungi.p__Ascomycota.c__Sordariomycetes.o__Hypocreales.f__unidentified.g__Acremonium.s__Acremonium_persicinum	HCSR_ITS	3.79076	0.0360487
k__Fungi.p__Ascomycota.c__Lecanoromycetes.o__Rhizocarpales.f__Rhizocarpaceae	HCSR_ITS	3.76089	0.0222296
k__Fungi.p__Ascomycota.c__Dothideomycetes.o__Pleosporales	HCSR_ITS	3.75625	0.0163092
k__Fungi.p__Ascomycota.c__Dothideomycetes.o__Pleosporales.f__Leptosphaeriaceae	HCSR_ITS	3.65095	0.00739713
k__Fungi.p__Ascomycota.c__Eurotiomycetes.o__Eurotiales.f__Aspergillaceae.g__Penicillium.s__Penicillium_roseopurpureum	HCSR_ITS	3.60651	0.00476268
k__Fungi.p__Ascomycota.c__Pezizomycetes.o__Pezizales	HCSR_ITS	3.59937	0.0104056
k__Fungi.p__Ascomycota.c__Pezizomycetes	HCSR_ITS	3.59937	0.0104056
k__Fungi.p__Ascomycota.c__Lecanoromycetes.o__Rhizocarpales	HCSR_ITS	3.57928	0.0222296
k__Fungi.p__Basidiomycota.c__Agaricomycetes.o__Corticiales.f__Corticiaceae	HCSR_ITS	3.57088	0.0222296
k__Fungi.p__Basidiomycota.c__Agaricomycetes.o__Corticiales	HCSR_ITS	3.57088	0.0222296
k__Fungi.p__Basidiomycota.c__Agaricomycetes.o__Corticiales.f__Corticiaceae.g__Echinoporia.s__Echinoporia_hydnophora	HCSR_ITS	3.57021	0.0222296
k__Fungi.p__Basidiomycota.c__Agaricomycetes.o__Corticiales.f__Corticiaceae.g__Echinoporia	HCSR_ITS	3.57021	0.0222296
k__Fungi.p__Mucoromycota.c__Mortierellomycetes.o__Mortierellales	HCSR_ITS	3.5002	0.00394775
k__Fungi.p__Mucoromycota.c__Mortierellomycetes.o__Mortierellales.f__Mortierellaceae	HCSR_ITS	3.5002	0.00394775
k__Fungi.p__Mucoromycota.c__Mortierellomycetes	HCSR_ITS	3.5002	0.00394775
k__Fungi.p__Basidiomycota.c__Tremellomycetes.o__Filobasidiales.f__Filobasidiaceae.g__Filobasidium	HCSR_ITS	3.46588	0.0224867
k__Fungi.p__Mucoromycota.c__Mortierellomycetes.o__Mortierellales.f__Mortierellaceae.g__Mortierella	HCSR_ITS	3.45298	0.00394775
k__Fungi.p__Ascomycota.c__Sordariomycetes.o__Hypocreales.f__Niessliaceae.g__Monocillium.s__Monocillium_bulbillosum	HCSR_ITS	3.44601	0.002093
k__Fungi.p__Mucoromycota.c__Mortierellomycetes.o__Mortierellales.f__Mortierellaceae.g__Mortierella.s__Mortierella_alpina	HCSR_ITS	3.44526	0.00394775
k__Fungi.p__Mucoromycota.c__unidentified.o__unidentified.f__unidentified.g__unidentified	HCSR_ITS	3.441	0.0277684
k__Fungi.p__Mucoromycota.c__unidentified.o__unidentified.f__unidentified	HCSR_ITS	3.44088	0.0277684
k__Fungi.p__Mucoromycota.c__unidentified.o__unidentified	HCSR_ITS	3.44084	0.0277684
k__Fungi.p__Mucoromycota.c__unidentified	HCSR_ITS	3.44081	0.0277684
k__Fungi.p__Basidiomycota.c__Cystobasidiomycetes.o__Cystobasidiales.f__Cystobasidiaceae	HCSR_ITS	3.43078	0.0222296
k__Fungi.p__Basidiomycota.c__Cystobasidiomycetes	HCSR_ITS	3.42585	0.0210252
k__Fungi.p__Basidiomycota.c__Tremellomycetes.o__Filobasidiales.f__Filobasidiaceae.g__Filobasidium.s__Filobasidium_magnum	HCSR_ITS	3.41184	0.0224867
k__Fungi.p__Ascomycota.c__Sordariomycetes.o__Microascales.f__Microascaceae.g__Microascus	HCSR_ITS	3.40742	0.0370407
k__Fungi.p__Ascomycota.c__Dothideomycetes.o__Pleosporales.f__Trematosphaeriaceae.g__Trematosphaeria.s__Trematosphaeria_heterospora	HCSR_ITS	3.39098	0.0222296
k__Fungi.p__Ascomycota.c__Sordariomycetes.o__Microascales.f__Microascaceae.g__Microascus.s__Microascus_trigonosporus	HCSR_ITS	3.38975	0.0144833
k__Fungi.p__Basidiomycota.c__Cystobasidiomycetes.o__Cystobasidiales	HCSR_ITS	3.37459	0.0210252
k__Fungi.p__Basidiomycota.c__Cystobasidiomycetes.o__Cystobasidiales.f__Cystobasidiaceae.g__Cystobasidium.s__Cystobasidium_minutum	HCSR_ITS	3.36717	0.0222296
k__Fungi.p__Basidiomycota.c__Tremellomycetes	HCSR_ITS	3.36435	0.0163092
k__Fungi.p__Ascomycota.c__Dothideomycetes.o__Pleosporales.f__Phaeosphaeriaceae	HCSR_ITS	3.35728	0.0249747
k__Fungi.p__Chytridiomycota.c__unidentified.o__unidentified.f__unidentified.g__unidentified	HCSR_ITS	3.32747	0.0222296
k__Fungi.p__Ascomycota.c__Lecanoromycetes.o__Lecanorales	HCSR_ITS	3.3071	0.0222296
k__Fungi.p__Ascomycota.c__Leotiomycetes.o__unidentified.f__Pseudeurotiaceae	HCSR_ITS	3.30499	0.00394775
k__Fungi.p__Basidiomycota.c__Cystobasidiomycetes.o__Cystobasidiales.f__Cystobasidiaceae.g__Cystobasidium	HCSR_ITS	3.28692	0.0222296
k__Fungi.p__Ascomycota.c__Pezizomycetes.o__Pezizales.f__Pyronemataceae	HCSR_ITS	3.2863	0.00334562
k__Fungi.p__Ascomycota.c__Eurotiomycetes.o__Chaetothyriales.f__Cyphellophoraceae	HCSR_ITS	3.27698	0.00739713
k__Fungi.p__Ascomycota.c__Eurotiomycetes.o__Chaetothyriales.f__Cyphellophoraceae.g__Cyphellophora	HCSR_ITS	3.27679	0.00739713
k__Fungi.p__Ascomycota.c__Dothideomycetes.o__Pleosporales.f__Leptosphaeriaceae.g__Leptosphaeria	HCSR_ITS	3.27638	0.0222296
k__Fungi.p__Ascomycota.c__Sordariomycetes.o__Hypocreales.f__Bionectriaceae.g__Clonostachys	HCSR_ITS	3.25188	0.0495102
k__Fungi.p__Ascomycota.c__Pezizomycetes.o__Pezizales.f__Pyronemataceae.g__unidentified	HCSR_ITS	3.2209	0.0200963
k__Fungi.p__Ascomycota.c__Pezizomycetes.o__Pezizales.f__Pyronemataceae.g__unidentified.s__Pyronemataceae_sp__F79	HCSR_ITS	3.2203	0.0200963
k__Fungi.p__Chytridiomycota.c__unidentified	HCSR_ITS	3.21519	0.0222296
k__Fungi.p__Basidiomycota.c__Tremellomycetes.o__Trichosporonales.f__Trichosporonaceae.g__Trichosporon.s__Trichosporon_asteroides	HCSR_ITS	3.21131	0.0222296
k__Fungi.p__Ascomycota.c__Leotiomycetes.o__unidentified.f__Pseudeurotiaceae.g__Pseudogymnoascus	HCSR_ITS	3.20448	0.0104056
k__Fungi.p__Ascomycota.c__Leotiomycetes.o__unidentified.f__Pseudeurotiaceae.g__Pseudogymnoascus.s__Pseudogymnoascus_pannorum	HCSR_ITS	3.20448	0.0104056
k__Fungi.p__Ascomycota.c__Sordariomycetes.o__Hypocreales.f__unidentified.g__unidentified	HCSR_ITS	3.19421	0.00280167
k__Fungi.p__Ascomycota.c__unidentified.o__unidentified.f__unidentified	HCSR_ITS	3.19062	0.0247217
k__Fungi.p__Ascomycota.c__unidentified.o__unidentified	HCSR_ITS	3.19062	0.0247217
k__Fungi.p__Ascomycota.c__unidentified	HCSR_ITS	3.19062	0.0247217
k__Fungi.p__Ascomycota.c__Sordariomycetes.o__Hypocreales.f__unidentified.g__unidentified.s__Hypocreales_sp__r354	HCSR_ITS	3.1899	0.00280167
k__Fungi.p__Ascomycota.c__unidentified.o__unidentified.f__unidentified.g__unidentified	HCSR_ITS	3.1884	0.00369988
k__Fungi.p__Ascomycota.c__Leotiomycetes.o__Helotiales.f__Hyaloscyphaceae	HCSR_ITS	3.17616	0.0360487
k__Fungi.p__Mucoromycota.c__unidentified.o__unidentified.f__unidentified.g__unidentified.s__Mucoromycota_sp_	HCSR_ITS	3.16431	0.0277684
k__Fungi.p__Ascomycota.c__Dothideomycetes.o__Pleosporales.f__Phaeosphaeriaceae.g__Phaeosphaeria	HCSR_ITS	3.14972	0.0131951
k__Fungi.p__Chytridiomycota.c__unidentified.o__unidentified	HCSR_ITS	3.13977	0.0222296
k__Fungi.p__Ascomycota.c__Dothideomycetes.o__Pleosporales.f__Phaeosphaeriaceae.g__Phaeosphaeria.s__Phaeosphaeria_fuckelii	HCSR_ITS	3.13733	0.0222296
k__Fungi.p__Ascomycota.c__Sordariomycetes.o__Glomerellales.f__Glomerellaceae.g__Colletotrichum.s__Colletotrichum_sp_	HCSR_ITS	3.12898	0.0222296
k__Fungi.p__Basidiomycota.c__Tremellomycetes.o__Trichosporonales.f__Trichosporonaceae.g__Trichosporon	HCSR_ITS	3.12174	0.0222296
k__Fungi.p__Ascomycota.c__Dothideomycetes.o__Pleosporales.f__Pleosporaceae.g__Comoclathris.s__Comoclathris_spartii	HCSR_ITS	3.10484	0.0493362
k__Fungi.p__Ascomycota.c__Sordariomycetes.o__Glomerellales.f__Glomerellaceae	HCSR_ITS	3.08159	0.0222296
k__Fungi.p__Ascomycota.c__Sordariomycetes.o__Glomerellales.f__Glomerellaceae.g__Colletotrichum	HCSR_ITS	3.08159	0.0222296
k__Fungi.p__Ascomycota.c__Dothideomycetes.o__unidentified.f__unidentified.g__unidentified	HCSR_ITS	3.07675	0.0463198
k__Fungi.p__Ascomycota.c__Sordariomycetes.o__Sordariales	HCSR_ITS	3.0333	0.0360487
k__Viridiplantae.p__Streptophyta.c__Magnoliopsida.o__Malpighiales.f__Salicaceae	GCSR_ITS	-3.00798	0.0222296
k__Viridiplantae.p__Streptophyta.c__Magnoliopsida.o__Lamiales	GCSR_ITS	-5.28826	0.00394775
k__Viridiplantae.p__Streptophyta.c__Magnoliopsida.o__Lamiales.f__Orobanchaceae	GCSR_ITS	-5.2886	0.00394775
k__Viridiplantae.p__Streptophyta.c__Magnoliopsida	GCSR_ITS	-5.28862	0.00394775
k__Viridiplantae	GCSR_ITS	-5.28862	0.00394775
k__Viridiplantae.p__Streptophyta	GCSR_ITS	-5.28862	0.00394775
k__Viridiplantae.p__Streptophyta.c__Magnoliopsida.o__Lamiales.f__Orobanchaceae.g__Cistanche.s__Cistanche_sinensis	GCSR_ITS	-5.29109	0.00394775
k__Viridiplantae.p__Streptophyta.c__Magnoliopsida.o__Lamiales.f__Orobanchaceae.g__Cistanche	GCSR_ITS	-5.29109	0.00394775
