# Supplementary material for: Revealing ecotype influences on Cistanche sinensis: from the perspective of endophytes to metabolites characteristics
Source: Front Microbiol. 2023 Jun 27;14:1154688. doi: 10.3389/fmicb.2023.1154688 (PMC10394521; doi:10.3389/fmicb.2023.1154688)
Supplement: Supplementary file 1 [file Data_Sheet_1.zip › Table S4.XLSX]

## Sheet: 16s_lefse
Supplementary table 4. The taxonomy of differential bacteria.
Taxonomy	Group	LDA	p_value
k__Bacteria.p__Proteobacteria.c__Alphaproteobacteria.o__Rhizobiales.f__Rhizobiaceae.g__Phyllobacterium	HCSR_16S	4.80391	0.0247217
k__Bacteria.p__Proteobacteria.c__Alphaproteobacteria.o__Rhizobiales.f__Rhizobiaceae.g__Phyllobacterium.s__Phyllobacterium_sp__YR620	HCSR_16S	4.80349	0.0249747
k__Bacteria.p__Actinobacteriota.c__Actinobacteria.o__Corynebacteriales.f__Mycobacteriaceae.g__Mycobacterium.s__Mycobacterium_sp__1482268_1	HCSR_16S	4.0891	0.00558751
k__Bacteria.p__Actinobacteriota.c__Actinobacteria.o__Micrococcales.f__Promicromonosporaceae	HCSR_16S	4.07794	0.00639227
k__Bacteria.p__Actinobacteriota.c__Actinobacteria.o__Micrococcales.f__Promicromonosporaceae.g__Promicromonospora	HCSR_16S	4.06014	0.0127488
k__Bacteria.p__Proteobacteria.c__Gammaproteobacteria.o__Steroidobacterales.f__Steroidobacteraceae.g__Steroidobacter.s__Steroidobacter_agariperforans	HCSR_16S	3.9178	0.0419658
k__Bacteria.p__Firmicutes.c__Bacilli.o__Bacillales.f__Bacillaceae.g__Bacillus.s__Brevibacterium_frigoritolerans	HCSR_16S	3.60715	0.0353914
k__Bacteria.p__Proteobacteria.c__Alphaproteobacteria.o__Rhizobiales.f__Devosiaceae.g__Arsenicitalea	HCSR_16S	3.59478	0.0239683
k__Bacteria.p__Proteobacteria.c__Alphaproteobacteria.o__Rhizobiales.f__Xanthobacteraceae.g__uncultured	HCSR_16S	3.56423	0.002093
k__Bacteria.p__Proteobacteria.c__Alphaproteobacteria.o__Rhizobiales.f__Xanthobacteraceae.g__uncultured.s__Afipia_sp__P52_10	HCSR_16S	3.56423	0.002093
k__Bacteria.p__Actinobacteriota.c__Actinobacteria.o__Streptomycetales.f__Streptomycetaceae.g__Streptomyces.s__Streptomyces_yerevanensis	HCSR_16S	3.5553	0.0322844
k__Bacteria.p__Actinobacteriota.c__Actinobacteria.o__Streptomycetales.f__Streptomycetaceae.g__Streptomyces.s__Actinosporangium_sp__NRRL_B_3428	HCSR_16S	3.48194	0.0196307
k__Bacteria.p__Firmicutes.c__Bacilli.o__Lactobacillales.f__Carnobacteriaceae.g__Trichococcus	HCSR_16S	3.38545	0.0296361
k__Bacteria.p__Proteobacteria.c__Gammaproteobacteria.o__Pseudomonadales.f__Pseudomonadaceae.g__Pseudomonas.s__Pseudomonas_frederiksbergensis	HCSR_16S	3.33968	0.00689207
k__Bacteria.p__Proteobacteria.c__Gammaproteobacteria.o__Burkholderiales.f__Comamonadaceae.g__Acidovorax.s__Ramlibacter_tataouinensis	HCSR_16S	3.15226	0.0218998
k__Bacteria.p__Proteobacteria.c__Gammaproteobacteria.o__Burkholderiales.f__Comamonadaceae.g__Acidovorax	HCSR_16S	3.13839	0.0218998
k__Bacteria.p__Bacteroidota.c__Bacteroidia.o__Flavobacteriales.f__Crocinitomicaceae.g__Fluviicola	GCSR_16S	-3.27673	0.0218998
k__Bacteria.p__Bacteroidota.c__Bacteroidia.o__Flavobacteriales.f__Crocinitomicaceae	GCSR_16S	-3.28769	0.0218998
k__Bacteria.p__Proteobacteria.c__Alphaproteobacteria.o__Rhizobiales.f__Rhizobiaceae.g__Chelativorans.s__Chelativorans_sp__BNC1	GCSR_16S	-3.31944	0.0398561
k__Bacteria.p__Actinobacteriota.c__Actinobacteria.o__Frankiales.f__Sporichthyaceae	GCSR_16S	-3.32809	0.0218998
k__Bacteria.p__Proteobacteria.c__Alphaproteobacteria.o__Rhizobiales.f__Rhizobiaceae.g__Chelativorans	GCSR_16S	-3.33107	0.0398561
k__Bacteria.p__Acidobacteriota.c__Blastocatellia.o__Blastocatellales.f__Blastocatellaceae.g__Blastocatella	GCSR_16S	-3.40077	0.0218998
k__Bacteria.p__Proteobacteria.c__Gammaproteobacteria.o__Pseudomonadales.f__Moraxellaceae.g__Acinetobacter.s__Acinetobacter_sp__MII	GCSR_16S	-3.41947	0.0046977
k__Bacteria.p__Bacteroidota.c__Bacteroidia.o__Flavobacteriales.f__Weeksellaceae	GCSR_16S	-3.424	0.0222296
k__Bacteria.p__Verrucomicrobiota.c__Verrucomicrobiae.o__Verrucomicrobiales	GCSR_16S	-3.43724	0.0442006
k__Bacteria.p__Proteobacteria.c__Alphaproteobacteria.o__Caulobacterales.f__Caulobacteraceae.g__Brevundimonas.s__alpha_proteobacterium_L41A	GCSR_16S	-3.43908	0.0222296
k__Bacteria.p__Actinobacteriota.c__Actinobacteria.o__Corynebacteriales.f__Nocardiaceae.g__Rhodococcus	GCSR_16S	-3.46849	0.0222296
k__Bacteria.p__Actinobacteriota.c__Actinobacteria.o__Corynebacteriales.f__Nocardiaceae.g__Rhodococcus.s__Rhodococcus_erythropolis_JCM_9804	GCSR_16S	-3.46849	0.0222296
k__Bacteria.p__Verrucomicrobiota	GCSR_16S	-3.47079	0.0247217
k__Bacteria.p__Verrucomicrobiota.c__Verrucomicrobiae	GCSR_16S	-3.47079	0.0247217
k__Bacteria.p__Bacteroidota.c__Bacteroidia.o__Cytophagales.f__Hymenobacteraceae	GCSR_16S	-3.47807	0.0293255
k__Bacteria.p__Bacteroidota.c__Bacteroidia.o__Sphingobacteriales.f__Sphingobacteriaceae.g__Anseongella	GCSR_16S	-3.56814	0.0495102
k__Bacteria.p__Proteobacteria.c__Gammaproteobacteria.o__Pseudomonadales.f__Moraxellaceae.g__Acinetobacter.s__metagenome	GCSR_16S	-3.80322	0.00987554
k__Bacteria.p__Proteobacteria.c__Gammaproteobacteria.o__Pseudomonadales.f__Moraxellaceae.g__Acinetobacter	GCSR_16S	-3.90948	0.00629995
k__Bacteria.p__Proteobacteria.c__Gammaproteobacteria.o__Pseudomonadales.f__Moraxellaceae	GCSR_16S	-3.91309	0.00629995
k__Bacteria.p__Bacteroidota.c__Bacteroidia.o__Bacteroidales.f__Prevotellaceae	GCSR_16S	-4.38189	0.0353914
k__Bacteria.p__Bacteroidota.c__Bacteroidia.o__Bacteroidales	GCSR_16S	-4.50108	0.0300578
