# Supplementary material for: Revealing ecotype influences on Cistanche sinensis: from the perspective of endophytes to metabolites characteristics
Source: Front Microbiol. 2023 Jun 27;14:1154688. doi: 10.3389/fmicb.2023.1154688 (PMC10394521; doi:10.3389/fmicb.2023.1154688)
Supplement: Supplementary file 1 [file Data_Sheet_1.zip › Table S5.XLSX]

## Sheet: OTUs_taxonomy.guilds
Supplementary table 5. The informations for the composition of fungal functional group (guild) in fungal microbiota.
ID	GCS1R_ITS	GCS2R_ITS	GCS3R_ITS	GCS4R_ITS	GCS5R_ITS	GCS6R_ITS	HCS1R_ITS	HCS2R_ITS	HCS3R_ITS	HCS4R_ITS	HCS5R_ITS	HCS6R_ITS	taxonomy	Guild
OTU_46	22034	21010	19318	22253	21327	22095	14460	13014	14809	12191	9802	6409	k__Viridiplantae; p__Streptophyta; c__Magnoliopsida; o__Lamiales; f__Orobanchaceae; g__Cistanche; s__Cistanche_sinensis	-
OTU_1097	1	0	5	0	0	0	0	76	48	5685	2626	3199	k__Fungi; p__Ascomycota; c__Sordariomycetes; o__Hypocreales; f__Bionectriaceae; g__Geosmithia; s__Geosmithia_sp.	Algal Parasite-Bryophyte Parasite-Fungal Parasite-Undefined Saprotroph
OTU_581	0	2	9	0	1	5	4133	6	707	48	5	3	k__Fungi; p__Ascomycota; c__Sordariomycetes; o__Microascales; f__Microascaceae; g__Scopulariopsis; s__Scopulariopsis_brumptii	Animal Pathogen-Endophyte-Plant Pathogen-Undefined Saprotroph
OTU_1260	0	2	1	4	3	1	5	38	63	59	218	3986	k__Fungi; p__Ascomycota; c__Sordariomycetes; o__unidentified; f__unidentified; g__unidentified; s__Sordariomycetes_sp._S-2	-
OTU_852	2	3	2426	4	1	1	3	1558	54	168	9	12	k__Fungi; p__Ascomycota; c__Sordariomycetes; o__Hypocreales; f__Nectriaceae; g__Fusarium; s__Fusarium_equiseti	Animal Pathogen-Endophyte-Lichen Parasite-Plant Pathogen-Soil Saprotroph-Wood Saprotroph
OTU_1241	1	1	14	0	0	0	4	2940	44	107	15	16	k__Fungi; p__Ascomycota; c__Sordariomycetes; o__Hypocreales; f__Nectriaceae; g__Fusarium; s__Fusarium_sp.	Animal Pathogen-Endophyte-Lichen Parasite-Plant Pathogen-Soil Saprotroph-Wood Saprotroph
OTU_855	0	0	0	0	0	0	0	6	6	16	8	2454	k__Fungi; p__Ascomycota; c__Sordariomycetes; o__Hypocreales; f__Niessliaceae; g__Monocillium; s__Monocillium_gamsii	Undefined Saprotroph
OTU_1129	0	0	0	0	0	0	0	3	5	16	388	1932	k__Fungi; p__unidentified; c__unidentified; o__unidentified; f__unidentified; g__unidentified; s__fungal_sp._A553RZ	-
OTU_2	105	171	99	151	129	120	87	184	293	173	175	103	k__Viridiplantae; p__Streptophyta; c__Magnoliopsida; o__Lamiales; f__Orobanchaceae; g__Phtheirospermum; s__Phtheirospermum_japonicum	-
OTU_1024	0	1	6	0	1	3	0	7	6	1507	6	13	k__Fungi; p__Ascomycota; c__Sordariomycetes; o__Hypocreales; f__unidentified; g__Acremonium; s__Acremonium_persicinum	Animal Pathogen-Endophyte-Fungal Parasite-Plant Pathogen-Wood Saprotroph
OTU_376	3	0	0	0	53	0	0	1455	7	2	2	5	k__Fungi; p__Ascomycota; c__Eurotiomycetes; o__Chaetothyriales; f__Herpotrichiellaceae; g__Phialophora; s__Phialophora_sp._BMP2884	Animal Pathogen-Fungal Parasite-Undefined Saprotroph
OTU_1296	102	769	11	0	0	146	6	248	55	77	88	14	k__Fungi; p__unidentified; c__unidentified; o__unidentified; f__unidentified; g__unidentified; s__fungal_sp.	-
OTU_887	0	0	1	1	1	1	1332	0	1	2	42	0	k__Fungi; p__Ascomycota; c__Leotiomycetes; o__Helotiales; f__unidentified; g__Dendrostilbella; s__Dendrostilbella_macrospora	Undefined Saprotroph
OTU_878	0	0	0	0	0	0	0	737	4	11	2	541	k__Fungi; p__Ascomycota; c__Sordariomycetes; o__Hypocreales; f__Niessliaceae; g__Monocillium; s__Monocillium_gamsii	Undefined Saprotroph
OTU_779	2	296	14	1	1	2	258	113	37	425	10	23	k__Fungi; p__Ascomycota; c__Eurotiomycetes; o__Eurotiales; f__Aspergillaceae; g__Penicillium; s__Penicillium_chrysogenum	-
OTU_853	1	0	0	0	0	0	1	17	98	210	273	459	k__Fungi; p__Ascomycota; c__Eurotiomycetes; o__Eurotiales; f__Aspergillaceae; g__Penicillium; s__Penicillium_roseopurpureum	-
OTU_837	0	0	0	0	0	0	26	12	2	5	3	825	k__Fungi; p__Ascomycota; c__Sordariomycetes; o__Hypocreales; f__Niessliaceae; g__Monocillium; s__Monocillium_bulbillosum	Undefined Saprotroph
OTU_1165	7	195	54	1	306	0	121	83	7	3	90	2	k__Fungi; p__Ascomycota; c__Dothideomycetes; o__Cladosporiales; f__Cladosporiaceae; g__Cladosporium; s__Cladosporium_sp.	-
OTU_325	0	0	0	0	0	0	0	5	775	4	0	2	k__Fungi; p__Basidiomycota; c__Agaricomycetes; o__Corticiales; f__Corticiaceae; g__Echinoporia; s__Echinoporia_hydnophora	Wood Saprotroph
OTU_775	3	0	0	0	0	1	1	689	10	13	2	4	k__Fungi; p__Ascomycota; c__Sordariomycetes; o__Microascales; f__Microascaceae; g__Microascus; s__Microascus_trigonosporus	Animal Pathogen-Endophyte-Plant Pathogen-Undefined Saprotroph
OTU_658	0	0	1	0	0	3	0	2	4	670	2	11	k__Fungi; p__Ascomycota; c__Eurotiomycetes; o__Eurotiales; f__Aspergillaceae; g__Aspergillus; s__Aspergillus_sp.	-
OTU_816	2	1	0	2	0	2	5	15	113	252	200	17	k__Fungi; p__Mucoromycota; c__Mortierellomycetes; o__Mortierellales; f__Mortierellaceae; g__Mortierella; s__Mortierella_alpina	Endophyte-Litter Saprotroph-Soil Saprotroph-Undefined Saprotroph
OTU_1608	0	0	0	0	0	0	0	2	0	4	593	1	k__Fungi; p__unidentified; c__unidentified; o__unidentified; f__unidentified; g__unidentified; s__fungal_sp.	-
OTU_286	57	1	49	27	19	84	16	8	91	52	55	109	k__Viridiplantae; p__Streptophyta; c__Magnoliopsida; o__Lamiales; f__Orobanchaceae; g__Cistanche; s__Cistanche_sinensis	-
OTU_538	0	0	0	0	1	0	3	1	4	3	1	524	k__Fungi; p__unidentified; c__unidentified; o__unidentified; f__unidentified; g__unidentified; s__fungal_sp.	-
OTU_832	0	0	0	16	3	1	262	55	2	6	122	49	k__Fungi; p__Ascomycota; c__Leotiomycetes; o__unidentified; f__Pseudeurotiaceae; g__Pseudogymnoascus; s__Pseudogymnoascus_pannorum	Plant Saprotroph-Wood Saprotroph
OTU_1032	2	1	9	0	262	3	2	4	6	56	3	135	k__Fungi; p__Ascomycota; c__Dothideomycetes; o__Pleosporales; f__Pleosporaceae; g__Alternaria; s__Alternaria_arborescens	Animal Pathogen-Endophyte-Plant Pathogen-Wood Saprotroph
OTU_805	1	0	1	0	0	0	0	466	6	7	1	1	k__Fungi; p__Ascomycota; c__Pezizomycetes; o__Pezizales; f__Pyronemataceae; g__unidentified; s__Pyronemataceae_sp._F79	Dung Saprotroph-Ectomycorrhizal-Soil Saprotroph-Wood Saprotroph
OTU_428	0	0	0	0	1	1	474	0	0	0	0	0	k__Fungi; p__Ascomycota; c__Pezizomycetes; o__Pezizales; f__Pezizaceae; g__Oedocephalum; s__Oedocephalum_sp._AEH3_2	Dung Saprotroph-Ectomycorrhizal-Litter Saprotroph-Undefined Saprotroph
OTU_614	0	0	0	0	0	3	0	23	384	39	7	10	k__Fungi; p__Ascomycota; c__Sordariomycetes; o__Microascales; f__Microascaceae; g__Scopulariopsis; s__Scopulariopsis_brumptii	Animal Pathogen-Endophyte-Plant Pathogen-Undefined Saprotroph
OTU_900	62	113	35	0	55	0	0	51	1	2	107	2	k__Viridiplantae; p__Streptophyta; c__Magnoliopsida; o__Lamiales; f__Orobanchaceae; g__Cistanche; s__Cistanche_sinensis	-
OTU_1324	2	0	2	0	0	1	0	6	140	3	258	8	k__Fungi; p__Mucoromycota; c__unidentified; o__unidentified; f__unidentified; g__unidentified; s__Mucoromycota_sp.	-
OTU_1378	1	0	0	0	0	0	5	280	102	11	3	14	k__Fungi; p__Ascomycota; c__Sordariomycetes; o__Hypocreales; f__unidentified; g__unidentified; s__Hypocreales_sp._r354	-
OTU_487	0	0	0	0	0	1	0	1	4	1	0	355	k__Fungi; p__Ascomycota; c__Dothideomycetes; o__unidentified; f__unidentified; g__unidentified; s__Dothideomycetes_sp.	-
OTU_307	0	0	0	0	0	0	0	1	349	5	0	0	k__Fungi; p__Ascomycota; c__Eurotiomycetes; o__Chaetothyriales; f__Cyphellophoraceae; g__Cyphellophora; s__Cyphellophora_cf._pluriseptata_CBS_285.85	Animal Pathogen-Undefined Saprotroph
OTU_1598	0	0	0	0	0	0	0	0	4	1	347	0	k__Fungi; p__Ascomycota; c__unidentified; o__unidentified; f__unidentified; g__unidentified; s__Ascomycota_sp._RT-2012	-
OTU_15	22	30	29	31	31	25	23	29	31	36	28	24	k__Viridiplantae; p__Streptophyta; c__Magnoliopsida; o__Lamiales; f__Orobanchaceae; g__Cistanche; s__Cistanche_sinensis	-
OTU_1660	0	0	0	0	0	0	0	1	1	2	312	0	k__Fungi; p__Ascomycota; c__Sordariomycetes; o__Glomerellales; f__Glomerellaceae; g__Colletotrichum; s__Colletotrichum_sp.	Endophyte-Plant Pathogen
OTU_1118	0	0	0	0	0	0	0	1	284	4	0	1	k__Fungi; p__Ascomycota; c__Dothideomycetes; o__Pleosporales; f__Phaeosphaeriaceae; g__Phaeosphaeria; s__Phaeosphaeria_fuckelii	Undefined Saprotroph
OTU_179	10	27	20	7	24	25	58	13	35	45	5	16	k__Viridiplantae; p__Streptophyta; c__Magnoliopsida; o__Lamiales; f__Orobanchaceae; g__Cistanche; s__Cistanche_sinensis	-
OTU_193	13	36	5	6	13	30	53	20	59	29	13	5	k__Viridiplantae; p__Streptophyta; c__Magnoliopsida; o__Lamiales; f__Orobanchaceae; g__Cistanche; s__Cistanche_sinensis	-
OTU_178	3	11	18	4	22	20	103	7	26	9	35	14	k__Viridiplantae; p__Streptophyta; c__Magnoliopsida; o__Lamiales; f__Orobanchaceae; g__Cistanche; s__Cistanche_sinensis	-
OTU_1558	7	23	33	18	17	18	130	0	0	0	0	0	k__Fungi; p__Basidiomycota; c__Wallemiomycetes; o__Wallemiales; f__Wallemiaceae; g__Wallemia; s__Wallemia_mellicola	Undefined Saprotroph
OTU_1751	0	0	0	0	0	0	0	2	242	0	0	0	k__Fungi; p__Ascomycota; c__Saccharomycetes; o__Saccharomycetales; f__unidentified; g__Diutina; s__Diutina_catenulata	-
OTU_1079	0	0	0	0	0	0	0	1	99	2	140	0	k__Fungi; p__Ascomycota; c__Sordariomycetes; o__Hypocreales; f__Bionectriaceae; g__Clonostachys; s__Clonostachys_sp._SYP-F-7086	Plant Pathogen
OTU_885	7	4	26	27	47	34	13	3	31	12	7	28	k__Viridiplantae; p__Streptophyta; c__Magnoliopsida; o__Lamiales; f__Orobanchaceae; g__Cistanche; s__Cistanche_sinensis	-
OTU_183	2	16	24	25	9	10	55	13	22	17	25	17	k__Viridiplantae; p__Streptophyta; c__Magnoliopsida; o__Lamiales; f__Orobanchaceae; g__Cistanche; s__Cistanche_sinensis	-
OTU_180	4	3	12	29	22	26	45	9	25	22	14	13	k__Viridiplantae; p__Streptophyta; c__Magnoliopsida; o__Lamiales; f__Orobanchaceae; g__Cistanche; s__Cistanche_sinensis	-
OTU_176	7	8	16	26	22	25	0	21	18	36	32	9	k__Viridiplantae; p__Streptophyta; c__Magnoliopsida; o__Lamiales; f__Orobanchaceae; g__Cistanche; s__Cistanche_sinensis	-
OTU_185	0	12	24	12	17	44	40	6	31	12	2	18	k__Viridiplantae; p__Streptophyta; c__Magnoliopsida; o__Lamiales; f__Orobanchaceae; g__Cistanche; s__Cistanche_sinensis	-
OTU_1537	0	0	0	0	0	0	0	0	0	0	212	0	k__Fungi; p__unidentified; c__unidentified; o__unidentified; f__unidentified; g__unidentified; s__fungal_sp.	-
OTU_219	12	14	8	1	34	51	27	1	22	16	6	12	k__Viridiplantae; p__Streptophyta; c__Magnoliopsida; o__Lamiales; f__Orobanchaceae; g__Cistanche; s__Cistanche_sinensis	-
OTU_257	4	23	13	14	3	30	67	7	8	22	2	8	k__Viridiplantae; p__Streptophyta; c__Magnoliopsida; o__Lamiales; f__Orobanchaceae; g__Cistanche; s__Cistanche_sinensis	-
OTU_1045	0	0	5	25	0	0	0	4	131	25	1	3	k__Fungi; p__Ascomycota; c__Sordariomycetes; o__Hypocreales; f__Sarocladiaceae; g__Sarocladium; s__Sarocladium_kiliense	Undefined Saprotroph
OTU_1270	191	0	0	0	0	0	0	1	0	0	0	0	k__Fungi; p__unidentified; c__unidentified; o__unidentified; f__unidentified; g__unidentified; s__fungal_sp.	-
OTU_231	5	24	27	26	26	5	39	13	13	2	11	0	k__Viridiplantae; p__Streptophyta; c__Magnoliopsida; o__Lamiales; f__Orobanchaceae; g__Cistanche; s__Cistanche_sinensis	-
OTU_232	6	1	11	13	28	14	94	10	11	0	0	3	k__Viridiplantae; p__Streptophyta; c__Magnoliopsida; o__Lamiales; f__Orobanchaceae; g__Cistanche; s__Cistanche_sinensis	-
OTU_624	0	0	3	0	0	0	135	0	42	3	0	0	k__Fungi; p__Ascomycota; c__Sordariomycetes; o__Microascales; f__Microascaceae; g__Scopulariopsis; s__Scopulariopsis_brumptii	Animal Pathogen-Endophyte-Plant Pathogen-Undefined Saprotroph
OTU_1721	0	0	0	0	0	0	0	0	178	1	3	0	k__Fungi; p__Mucoromycota; c__unidentified; o__unidentified; f__unidentified; g__unidentified; s__Glomeromycotina_sp.	-
OTU_1612	0	0	0	0	0	0	0	0	0	0	179	0	k__Fungi; p__unidentified; c__unidentified; o__unidentified; f__unidentified; g__unidentified; s__fungal_sp.	-
OTU_1453	1	0	1	0	0	0	2	2	1	1	168	1	k__Fungi; p__Basidiomycota; c__Tremellomycetes; o__Filobasidiales; f__Filobasidiaceae; g__Filobasidium; s__Filobasidium_magnum	Undefined Saprotroph
OTU_676	1	0	0	1	0	0	174	0	0	0	0	0	k__Fungi; p__Ascomycota; c__Dothideomycetes; o__Pleosporales; f__Pleosporaceae; g__Neocamarosporium; s__Neocamarosporium_salsolae	Endophyte-Lichen Parasite-Plant Pathogen-Undefined Saprotroph
OTU_198	7	5	34	13	3	8	39	7	32	11	9	7	k__Viridiplantae; p__Streptophyta; c__Magnoliopsida; o__Lamiales; f__Orobanchaceae; g__Cistanche; s__Cistanche_sinensis	-
OTU_597	0	0	0	0	0	0	0	0	1	0	0	172	k__Fungi; p__Ascomycota; c__Sordariomycetes; o__Hypocreales; f__Ophiocordycipitaceae; g__Purpureocillium; s__Purpureocillium_lilacinum	Fungal Parasite
OTU_169	16	4	11	14	16	6	24	20	5	23	24	8	k__Viridiplantae; p__Streptophyta; c__Magnoliopsida; o__Lamiales; f__Orobanchaceae; g__Cistanche; s__Cistanche_sinensis	-
OTU_546	0	1	1	0	163	1	0	0	0	0	0	2	k__Fungi; p__Ascomycota; c__Sordariomycetes; o__Microascales; f__Microascaceae; g__Scopulariopsis; s__Scopulariopsis_brevicaulis	Animal Pathogen-Endophyte-Plant Pathogen-Undefined Saprotroph
OTU_1545	0	0	0	0	0	0	0	0	1	4	160	0	k__Fungi; p__unidentified; c__unidentified; o__unidentified; f__unidentified; g__unidentified; s__fungal_sp._CC_13-32	-
OTU_797	0	0	0	0	0	0	0	0	1	0	163	0	k__Fungi; p__Ascomycota; c__Leotiomycetes; o__Helotiales; f__Hyaloscyphaceae; g__Glutinomyces; s__Glutinomyces_takaragaikensis	Endophyte
OTU_186	5	16	2	31	27	2	40	9	10	7	3	11	k__Viridiplantae; p__Streptophyta; c__Magnoliopsida; o__Lamiales; f__Orobanchaceae; g__Cistanche; s__Cistanche_sinensis	-
OTU_182	4	5	23	27	4	21	11	10	2	30	20	2	k__Viridiplantae; p__Streptophyta; c__Magnoliopsida; o__Lamiales; f__Orobanchaceae; g__Cistanche; s__Cistanche_sinensis	-
OTU_166	2	9	6	15	2	3	69	12	11	8	17	3	k__Viridiplantae; p__Streptophyta; c__Magnoliopsida; o__Lamiales; f__Orobanchaceae; g__Cistanche; s__Cistanche_sinensis	-
OTU_1542	0	0	0	0	0	0	0	0	0	0	155	0	k__Fungi; p__unidentified; c__unidentified; o__unidentified; f__unidentified; g__unidentified; s__fungal_sp._CC_13-32	-
OTU_1159	0	0	0	0	0	0	0	0	152	0	1	1	k__Fungi; p__Ascomycota; c__Leotiomycetes; o__Helotiales; f__Hyaloscyphaceae; g__Polyphilus; s__Polyphilus_sieberi	Plant Saprotroph-Wood Saprotroph
OTU_181	3	16	6	54	10	9	17	3	15	10	4	7	k__Viridiplantae; p__Streptophyta; c__Magnoliopsida; o__Lamiales; f__Orobanchaceae; g__Cistanche; s__Cistanche_sinensis	-
OTU_429	0	151	0	0	0	0	0	0	2	0	0	0	k__Fungi; p__Basidiomycota; c__Agaricomycetes; o__Cantharellales; f__Ceratobasidiaceae; g__Ceratobasidium; s__Ceratobasidium_sp.	Endomycorrhizal-Plant Pathogen-Undefined Saprotroph
OTU_253	13	0	11	14	40	21	15	6	18	7	1	4	k__Viridiplantae; p__Streptophyta; c__Magnoliopsida; o__Lamiales; f__Orobanchaceae; g__Cistanche; s__Cistanche_sinensis	-
OTU_1177	0	0	0	0	0	0	0	0	0	1	145	1	k__Fungi; p__Ascomycota; c__Leotiomycetes; o__Erysiphales; f__Erysiphaceae; g__Podosphaera; s__Podosphaera_sp._PDD_98224	Plant Pathogen
OTU_1539	0	0	0	0	0	0	0	0	0	1	146	0	k__Fungi; p__unidentified; c__unidentified; o__unidentified; f__unidentified; g__unidentified; s__fungal_sp.	-
OTU_744	0	0	0	0	0	0	0	1	0	1	0	145	k__Fungi; p__Ascomycota; c__Sordariomycetes; o__Hypocreales; f__Cordycipitaceae; g__unidentified; s__Cordycipitaceae_sp._KF1016_G	-
OTU_634	0	0	0	0	0	0	0	0	145	1	0	0	k__Fungi; p__Ascomycota; c__Sordariomycetes; o__Sordariales; f__Chaetomiaceae; g__Crassicarpon; s__Crassicarpon_hotsonii	-
OTU_188	13	5	3	7	20	17	16	6	36	9	5	5	k__Viridiplantae; p__Streptophyta; c__Magnoliopsida; o__Lamiales; f__Orobanchaceae; g__Cistanche; s__Cistanche_sinensis	-
OTU_1063	0	0	0	0	0	0	0	0	0	2	136	1	k__Fungi; p__Ascomycota; c__Leotiomycetes; o__Thelebolales; f__unidentified; g__unidentified; s__Thelebolales_sp.	-
OTU_233	1	0	6	25	17	1	0	14	25	10	30	10	k__Viridiplantae; p__Streptophyta; c__Magnoliopsida; o__Lamiales; f__Orobanchaceae; g__Cistanche; s__Cistanche_sinensis	-
OTU_619	0	0	0	0	0	0	0	0	0	0	137	1	k__Fungi; p__Ascomycota; c__Lecanoromycetes; o__Lecanorales; f__Lecanoraceae; g__Lecidella; s__Lecidella_sp._WSL_LC-088	Lichenized
OTU_194	7	0	10	2	6	2	35	11	34	20	4	7	k__Viridiplantae; p__Streptophyta; c__Magnoliopsida; o__Lamiales; f__Orobanchaceae; g__Cistanche; s__Cistanche_sinensis	-
OTU_1415	0	0	0	0	0	0	0	0	0	1	133	1	k__Fungi; p__Ascomycota; c__Dothideomycetes; o__Pleosporales; f__Sporormiaceae; g__Preussia; s__Preussia_sp._(in:_Fungi)	Undefined Saprotroph
OTU_1071	2	6	1	1	2	3	7	17	51	13	16	15	k__Fungi; p__Ascomycota; c__Leotiomycetes; o__unidentified; f__Pseudeurotiaceae; g__Pseudeurotium; s__Pseudeurotium_sp.	Undefined Saprotroph
OTU_1529	0	1	0	0	0	0	0	0	130	0	2	0	k__Fungi; p__Ascomycota; c__Pezizomycetes; o__Pezizales; f__Tuberaceae; g__Tuber; s__Tuber_sp._CMU-MYMTUF02	Ectomycorrhizal
OTU_1339	0	0	0	0	0	0	0	1	1	1	130	0	k__unidentified; p__unidentified; c__unidentified; o__unidentified; f__unidentified; g__unidentified; s__unidentified	-
OTU_1517	0	0	0	0	0	0	0	0	0	0	132	0	k__Fungi; p__unidentified; c__unidentified; o__unidentified; f__unidentified; g__unidentified; s__fungal_sp.	-
OTU_1152	0	0	0	0	1	0	0	2	126	1	0	0	k__Fungi; p__Ascomycota; c__Sordariomycetes; o__Hypocreales; f__Bionectriaceae; g__Clonostachys; s__Clonostachys_sp.	Plant Pathogen
OTU_1467	0	0	0	0	0	0	0	1	1	1	127	0	k__Fungi; p__Basidiomycota; c__Cystobasidiomycetes; o__Cystobasidiales; f__Cystobasidiaceae; g__Cystobasidium; s__Cystobasidium_minutum	Fungal Parasite
OTU_700	0	0	122	1	0	0	0	0	6	0	0	0	k__Fungi; p__Ascomycota; c__Eurotiomycetes; o__Eurotiales; f__Aspergillaceae; g__Aspergillus; s__Aspergillus_sp.	-
OTU_1648	0	0	0	0	0	0	0	0	128	0	0	0	k__Fungi; p__unidentified; c__unidentified; o__unidentified; f__unidentified; g__unidentified; s__fungal_sp._10_GM_18-11	-
OTU_170	7	0	10	2	15	5	31	23	3	15	12	5	k__Viridiplantae; p__Streptophyta; c__Magnoliopsida; o__Lamiales; f__Lamiaceae; g__Ocimum; s__Ocimum_x_africanum	-
OTU_1019	0	0	0	0	0	0	0	0	1	1	125	0	k__Fungi; p__Ascomycota; c__Sordariomycetes; o__Hypocreales; f__Nectriaceae; g__Campylocarpon; s__Campylocarpon_fasciculare	Animal Pathogen-Endophyte-Fungal Parasite-Lichen Parasite-Plant Pathogen-Wood Saprotroph
OTU_184	17	8	15	12	1	14	4	9	0	33	14	0	k__Viridiplantae; p__Streptophyta; c__Magnoliopsida; o__Lamiales; f__Orobanchaceae; g__Cistanche; s__Cistanche_sinensis	-
OTU_909	0	8	0	0	0	0	1	3	108	3	2	1	k__Fungi; p__Ascomycota; c__Dothideomycetes; o__Pleosporales; f__Phaeosphaeriaceae; g__Paraphoma; s__Paraphoma_sp.	Fungal Parasite-Plant Pathogen-Plant Saprotroph
OTU_1373	84	6	20	3	6	5	1	1	0	0	0	0	k__Fungi; p__Ascomycota; c__Eurotiomycetes; o__Eurotiales; f__Aspergillaceae; g__Aspergillus; s__Aspergillus_cibarius	-
OTU_171	12	0	25	5	2	2	19	6	38	12	2	3	k__Viridiplantae; p__Streptophyta; c__Magnoliopsida; o__Lamiales; f__Orobanchaceae; g__Cistanche; s__Cistanche_sinensis	-
OTU_1018	0	0	0	0	0	0	0	0	1	0	120	2	k__Fungi; p__Basidiomycota; c__Agaricomycetes; o__Boletales; f__Boletaceae; g__Xanthoconium; s__Xanthoconium_fusciceps	Ectomycorrhizal
OTU_33	0	0	0	0	71	6	0	0	0	1	14	28	k__Fungi; p__Basidiomycota; c__Agaricomycetes; o__Hymenochaetales; f__Hymenochaetaceae; g__Inonotus; s__Inonotus_hispidus	Wood Saprotroph
OTU_632	0	0	0	1	0	0	70	4	28	15	0	2	k__Fungi; p__Ascomycota; c__Sordariomycetes; o__Microascales; f__Microascaceae; g__Scopulariopsis; s__Scopulariopsis_brumptii	Animal Pathogen-Endophyte-Plant Pathogen-Undefined Saprotroph
OTU_1000	0	0	0	0	0	0	0	0	0	0	118	0	k__Fungi; p__Ascomycota; c__Sordariomycetes; o__Hypocreales; f__Sarocladiaceae; g__Sarocladium; s__Sarocladium_strictum	Undefined Saprotroph
OTU_734	0	0	0	0	0	0	0	1	116	1	0	0	k__Fungi; p__Ascomycota; c__Eurotiomycetes; o__Eurotiales; f__Aspergillaceae; g__Aspergillus; s__Aspergillus_caninus	-
OTU_1212	0	0	0	0	0	0	0	0	1	0	116	0	k__Fungi; p__Ascomycota; c__unidentified; o__unidentified; f__unidentified; g__unidentified; s__Woollsia_mycorrhizal_fungus_VI	-
OTU_195	0	4	14	8	3	9	38	12	8	12	1	8	k__Viridiplantae; p__Streptophyta; c__Magnoliopsida; o__Lamiales; f__Orobanchaceae; g__Cistanche; s__Cistanche_sinensis	-
OTU_1416	0	0	0	0	0	0	0	1	110	1	1	2	k__Fungi; p__unidentified; c__unidentified; o__unidentified; f__unidentified; g__unidentified; s__fungal_sp._Re-H8	-
OTU_187	0	3	5	21	0	1	17	16	27	5	12	8	k__Viridiplantae; p__Streptophyta; c__Magnoliopsida; o__Lamiales; f__Orobanchaceae; g__Cistanche; s__Cistanche_sinensis	-
OTU_846	0	0	0	0	0	0	0	0	7	33	41	32	k__Fungi; p__Ascomycota; c__Eurotiomycetes; o__Eurotiales; f__Aspergillaceae; g__Penicillium; s__Penicillium_roseopurpureum	-
OTU_1458	0	0	108	0	0	0	0	0	0	3	0	0	k__Fungi; p__unidentified; c__unidentified; o__unidentified; f__unidentified; g__unidentified; s__fungal_sp.	-
OTU_226	7	1	5	21	3	26	37	3	2	0	0	5	k__Viridiplantae; p__Streptophyta; c__Magnoliopsida; o__Lamiales; f__Orobanchaceae; g__Cistanche; s__Cistanche_sinensis	-
OTU_526	0	1	0	0	0	2	0	0	1	1	105	0	k__Fungi; p__Ascomycota; c__Eurotiomycetes; o__Eurotiales; f__Aspergillaceae; g__Aspergillus; s__Aspergillus_sp._F55	-
OTU_1513	0	0	0	0	0	0	0	0	1	2	106	0	k__Fungi; p__unidentified; c__unidentified; o__unidentified; f__unidentified; g__unidentified; s__fungal_sp.	-
OTU_1445	0	0	0	0	0	0	0	0	1	1	106	0	k__Fungi; p__Ascomycota; c__Sordariomycetes; o__Glomerellales; f__Plectosphaerellaceae; g__Plectosphaerella; s__Plectosphaerella_cucumerina	Animal Pathogen-Endophyte-Fungal Parasite-Plant Pathogen=Wood Saprotroph
OTU_838	0	1	0	0	0	0	107	0	0	0	0	0	k__Fungi; p__Ascomycota; c__Sordariomycetes; o__Hypocreales; f__Hypocreaceae; g__Trichoderma; s__Trichoderma_citrinum	Animal Pathogen-Endophyte-Epiphyte-Fungal Parasite-Plant Pathogen-Wood Saprotroph
OTU_1020	0	0	0	0	0	0	0	0	0	1	106	0	k__Fungi; p__unidentified; c__unidentified; o__unidentified; f__unidentified; g__unidentified; s__fungal_sp.	-
OTU_213	3	1	6	3	32	0	0	10	13	23	11	5	k__Viridiplantae; p__Streptophyta; c__Magnoliopsida; o__Lamiales; f__Orobanchaceae; g__Cistanche; s__Cistanche_sinensis	-
OTU_1095	0	0	0	0	0	0	0	2	101	1	1	1	k__Fungi; p__unidentified; c__unidentified; o__unidentified; f__unidentified; g__unidentified; s__fungal_sp._C018	-
OTU_1050	103	0	0	0	1	0	0	1	0	0	0	0	k__Fungi; p__Basidiomycota; c__Agaricomycetes; o__Agaricales; f__Cortinariaceae; g__Cortinarius; s__Cortinarius_cf._flos-paludis_UBC_F28439	Ectomycorrhizal
OTU_1121	0	0	0	0	0	0	0	2	101	0	0	1	k__Fungi; p__Ascomycota; c__Sordariomycetes; o__Hypocreales; f__Nectriaceae; g__Corallomycetella; s__Corallomycetella_repens	Animal Pathogen-Endophyte-Fungal Parasite-Lichen Parasite-Plant Pathogen-Wood Saprotroph
OTU_1519	0	0	0	0	0	0	0	1	101	1	0	1	k__Fungi; p__Basidiomycota; c__Tremellomycetes; o__Trichosporonales; f__Trichosporonaceae; g__Trichosporon; s__Trichosporon_asteroides	Animal Pathogen
OTU_208	8	0	2	0	0	42	2	22	13	2	8	5	k__Viridiplantae; p__Streptophyta; c__Magnoliopsida; o__Lamiales; f__Orobanchaceae; g__Cistanche; s__Cistanche_sinensis	-
OTU_749	2	1	1	0	0	3	1	21	17	15	6	36	k__Fungi; p__Mucoromycota; c__Mortierellomycetes; o__Mortierellales; f__Mortierellaceae; g__Mortierella; s__Mortierella_alpina	Endophyte-Litter Saprotroph-Soil Saprotroph-Undefined Saprotroph
OTU_1240	0	0	0	0	0	0	1	0	0	0	102	0	k__Fungi; p__unidentified; c__unidentified; o__unidentified; f__unidentified; g__unidentified; s__fungal_sp.	-
OTU_1251	0	0	0	0	0	0	0	0	53	2	43	4	k__Fungi; p__Ascomycota; c__Sordariomycetes; o__Hypocreales; f__Nectriaceae; g__Fusarium; s__Fusarium_oxysporum	Animal Pathogen-Endophyte-Lichen Parasite-Plant Pathogen-Soil Saprotroph-Wood Saprotroph
OTU_1556	0	0	0	0	0	0	0	2	100	0	0	0	k__Fungi; p__Ascomycota; c__Dothideomycetes; o__Pleosporales; f__Torulaceae; g__Dendryphion; s__Dendryphion_comosum	Plant Pathogen
OTU_1210	0	0	0	0	0	0	0	2	1	0	0	99	k__Fungi; p__Basidiomycota; c__Tremellomycetes; o__unidentified; f__unidentified; g__unidentified; s__Tremellomycetes_sp.	-
OTU_1576	0	0	0	0	0	0	0	0	0	0	101	0	k__Fungi; p__Basidiomycota; c__Agaricomycetes; o__Agaricales; f__Hygrophoraceae; g__Cora; s__Cora_sp._(in:_Fungi)	Lichenized
OTU_761	0	0	0	0	0	0	0	0	0	1	99	0	k__Fungi; p__Ascomycota; c__Sordariomycetes; o__unidentified; f__unidentified; g__unidentified; s__Sordariomycetes_sp.	-
OTU_627	0	0	0	0	0	0	2	1	0	95	0	1	k__Fungi; p__unidentified; c__unidentified; o__unidentified; f__unidentified; g__unidentified; s__fungal_sp.	-
OTU_1495	0	0	97	0	0	1	0	0	0	0	0	0	k__Fungi; p__Ascomycota; c__Sordariomycetes; o__Conioscyphales; f__Conioscyphaceae; g__Conioscypha; s__Conioscypha_bambusicola	Wood Saprotroph
OTU_1649	0	0	0	0	0	0	0	0	0	1	94	1	k__Fungi; p__Basidiomycota; c__Agaricomycetes; o__Agaricales; f__Hygrophoraceae; g__Cora; s__Cora_sp._(in:_Fungi)	Lichenized
OTU_1541	0	0	0	0	0	0	0	1	0	0	95	0	k__Fungi; p__unidentified; c__unidentified; o__unidentified; f__unidentified; g__unidentified; s__fungal_sp.	-
OTU_1196	1	0	1	3	7	0	0	1	1	0	60	21	k__Fungi; p__Ascomycota; c__Sordariomycetes; o__Hypocreales; f__Nectriaceae; g__Cosmospora; s__Cosmospora_viridescens	Animal Pathogen-Endophyte-Fungal Parasite-Lichen Parasite-Plant Pathogen-Wood Saprotroph
OTU_995	0	0	0	0	0	0	0	1	0	94	0	0	k__Fungi; p__Ascomycota; c__Laboulbeniomycetes; o__Laboulbeniales; f__Laboulbeniaceae; g__Hesperomyces; s__Hesperomyces_virescens	Animal Pathogen
OTU_177	3	1	8	1	4	35	11	8	7	1	15	1	k__Viridiplantae; p__Streptophyta; c__Magnoliopsida; o__Lamiales; f__Orobanchaceae; g__Cistanche; s__Cistanche_sinensis	-
OTU_576	0	0	1	0	1	1	91	0	0	0	0	0	k__Fungi; p__Ascomycota; c__Sordariomycetes; o__Sordariales; f__unidentified; g__unidentified; s__Sordariales_sp._AP-2012	-
OTU_1176	0	0	93	0	0	0	0	0	0	0	0	0	k__Fungi; p__Ascomycota; c__Sordariomycetes; o__Sordariales; f__Sordariaceae; g__Sordaria; s__Sordaria_araneosa	Dung Saprotroph-Wood Saprotroph
OTU_1420	0	0	0	0	0	0	0	0	0	1	91	1	k__Fungi; p__Ascomycota; c__Dothideomycetes; o__Pleosporales; f__Didymellaceae; g__Epicoccum; s__Epicoccum_plurivorum	Endophyte-Fungal Parasite-Lichen Parasite-Plant Pathogen-Wood Saprotroph
OTU_1422	0	2	2	0	1	1	0	4	65	11	3	4	k__Fungi; p__Ascomycota; c__Dothideomycetes; o__Pleosporales; f__Coniothyriaceae; g__Coniothyrium; s__Coniothyrium_sp.	Plant Pathogen-Wood Saprotroph
OTU_1559	0	0	0	0	0	0	0	0	0	0	92	0	k__Metazoa; p__Porifera; c__Demospongiae; o__Dictyoceratida; f__Irciniidae; g__Ircinia; s__Ircinia_oros	-
OTU_978	0	0	0	0	0	0	0	1	0	0	91	0	k__Fungi; p__unidentified; c__unidentified; o__unidentified; f__unidentified; g__unidentified; s__fungal_sp._ARIZ_L50	-
OTU_328	0	0	0	0	0	0	0	0	90	1	0	0	k__Fungi; p__Basidiomycota; c__Agaricomycetes; o__Russulales; f__Russulaceae; g__Russula; s__Russula_sp.	Ectomycorrhizal
OTU_559	0	0	0	0	0	0	0	1	0	0	89	0	k__Fungi; p__Ascomycota; c__Sordariomycetes; o__Glomerellales; f__Glomerellaceae; g__Colletotrichum; s__Colletotrichum_petchii	Endophyte-Plant Pathogen
OTU_572	0	0	0	0	0	0	0	4	82	2	0	1	k__Fungi; p__Ascomycota; c__Sordariomycetes; o__Microascales; f__Microascaceae; g__Scopulariopsis; s__Scopulariopsis_sp._F36	Animal Pathogen-Endophyte-Plant Pathogen-Undefined Saprotroph
OTU_1615	0	0	0	0	0	0	0	1	1	0	87	0	k__Metazoa; p__Porifera; c__Demospongiae; o__Dictyoceratida; f__Irciniidae; g__Ircinia; s__Ircinia_oros	-
OTU_651	0	0	0	0	0	0	0	2	0	0	0	87	k__Fungi; p__Ascomycota; c__Eurotiomycetes; o__Eurotiales; f__Aspergillaceae; g__Aspergillus; s__Aspergillus_templicola	-
OTU_575	0	0	0	0	0	0	0	0	0	0	0	88	k__Fungi; p__Ascomycota; c__Dothideomycetes; o__Pleosporales; f__Pleosporaceae; g__Curvularia; s__Curvularia_nodulosa	Plant Pathogen
OTU_667	0	0	0	0	0	0	0	0	0	0	88	0	k__Fungi; p__Basidiomycota; c__Agaricomycetes; o__Russulales; f__Russulaceae; g__Russula; s__Russula_subatropurpurea	Ectomycorrhizal
OTU_1707	0	0	0	0	0	0	0	0	0	1	86	1	k__Fungi; p__unidentified; c__unidentified; o__unidentified; f__unidentified; g__unidentified; s__fungal_sp.	-
OTU_1708	0	0	0	0	0	1	0	0	86	0	1	0	k__Fungi; p__Mucoromycota; c__unidentified; o__unidentified; f__unidentified; g__unidentified; s__Glomeromycotina_sp.	-
OTU_810	0	0	0	0	0	0	0	0	1	1	83	1	k__Fungi; p__Ascomycota; c__Lecanoromycetes; o__Rhizocarpales; f__Rhizocarpaceae; g__Rhizocarpon; s__Rhizocarpon_geminatum	Lichenized
OTU_1160	0	0	0	0	0	0	0	0	85	0	0	0	k__Fungi; p__unidentified; c__unidentified; o__unidentified; f__unidentified; g__unidentified; s__fungal_sp.	-
OTU_1417	0	0	0	0	0	0	0	0	0	0	84	0	k__Fungi; p__Ascomycota; c__Sordariomycetes; o__Hypocreales; f__Nectriaceae; g__Penicillifer; s__Penicillifer_sp._1-NN-2017	Animal Pathogen-Endophyte-Fungal Parasite-Lichen Parasite-Plant Pathogen-Wood Saprotroph
OTU_234	3	21	1	25	8	18	3	2	0	1	0	0	k__Viridiplantae; p__Streptophyta; c__Magnoliopsida; o__Lamiales; f__Orobanchaceae; g__Cistanche; s__Cistanche_sinensis	-
OTU_1323	0	0	0	0	0	0	0	1	0	0	1	79	k__Fungi; p__Ascomycota; c__Sordariomycetes; o__Hypocreales; f__unidentified; g__Acremonium; s__Acremonium_blochii	Animal Pathogen-Endophyte-Fungal Parasite-Plant Pathogen-Wood Saprotroph
OTU_1506	0	0	0	0	0	0	0	0	0	0	81	0	k__Fungi; p__Ascomycota; c__Lecanoromycetes; o__Trapeliales; f__Trapeliaceae; g__Placopsis; s__Placopsis_stellata	Lichenized
OTU_1611	0	0	0	0	0	0	0	1	0	0	80	0	k__unidentified; p__unidentified; c__unidentified; o__unidentified; f__unidentified; g__unidentified; s__unidentified	-
OTU_284	21	0	7	0	31	0	0	7	6	9	0	0	k__Viridiplantae; p__Streptophyta; c__Magnoliopsida; o__Lamiales; f__Orobanchaceae; g__Cistanche; s__Cistanche_sinensis	-
OTU_400	0	0	0	0	0	0	0	0	0	1	80	0	k__Fungi; p__unidentified; c__unidentified; o__unidentified; f__unidentified; g__unidentified; s__fungal_sp.	-
OTU_1123	0	0	0	0	0	0	0	0	0	0	80	0	k__Fungi; p__Ascomycota; c__Sordariomycetes; o__Sordariales; f__Lasiosphaeriaceae; g__Schizothecium; s__Schizothecium_inaequale	Dung Saprotroph
OTU_1548	0	0	0	0	0	0	0	0	0	0	79	0	k__Fungi; p__Ascomycota; c__Archaeorhizomycetes; o__unidentified; f__unidentified; g__unidentified; s__Archaeorhizomycetes_sp.	-
OTU_201	2	18	6	1	5	6	13	9	4	11	3	1	k__Viridiplantae; p__Streptophyta; c__Magnoliopsida; o__Lamiales; f__Orobanchaceae; g__Cistanche; s__Cistanche_sinensis	-
OTU_854	0	3	2	0	1	2	8	13	16	9	5	19	k__Fungi; p__Mucoromycota; c__Mortierellomycetes; o__Mortierellales; f__Mortierellaceae; g__Mortierella; s__Mortierella_alpina	Endophyte-Litter Saprotroph-Soil Saprotroph-Undefined Saprotroph
OTU_1234	2	2	1	1	0	0	2	7	47	7	5	3	k__Fungi; p__Ascomycota; c__Dothideomycetes; o__Capnodiales; f__Capnodiaceae; g__Capnodium; s__Capnodium_sp.	Undefined Saprotroph
OTU_1418	0	0	0	0	0	0	0	0	0	0	0	77	k__Fungi; p__Ascomycota; c__Dothideomycetes; o__Eremomycetales; f__Eremomycetaceae; g__Arthrographis; s__Arthrographis_sp._07MA20	-
OTU_236	0	0	0	0	1	0	13	1	50	2	0	10	k__Viridiplantae; p__Streptophyta; c__Magnoliopsida; o__Lamiales; f__Orobanchaceae; g__Cistanche; s__Cistanche_sinensis	-
OTU_923	0	0	0	0	0	0	0	0	0	0	76	0	k__Fungi; p__Ascomycota; c__Pezizomycetes; o__Pezizales; f__Pyronemataceae; g__Pulvinula; s__Pulvinula_sp.	Ectomycorrhizal
OTU_172	0	2	0	6	4	8	13	26	4	10	1	2	k__Viridiplantae; p__Streptophyta; c__Magnoliopsida; o__Lamiales; f__Orobanchaceae; g__Cistanche; s__Cistanche_sinensis	-
OTU_336	0	0	0	0	0	0	23	0	0	0	53	0	k__Fungi; p__unidentified; c__unidentified; o__unidentified; f__unidentified; g__unidentified; s__fungal_sp.	-
OTU_778	0	0	0	0	0	0	0	1	1	0	69	0	k__Fungi; p__Ascomycota; c__Eurotiomycetes; o__Eurotiales; f__Aspergillaceae; g__Aspergillus; s__Aspergillus_sp.	-
OTU_1120	1	3	2	0	0	0	1	9	38	1	10	5	k__Fungi; p__Ascomycota; c__Leotiomycetes; o__Helotiales; f__Hyaloscyphaceae; g__Polyphilus; s__Polyphilus_sieberi	Plant Saprotroph-Wood Saprotroph
OTU_1013	0	0	0	0	0	0	0	0	1	0	68	1	k__Fungi; p__unidentified; c__unidentified; o__unidentified; f__unidentified; g__unidentified; s__fungal_sp.	-
OTU_1211	0	0	0	0	0	0	0	0	1	0	68	0	k__Fungi; p__Basidiomycota; c__Tremellomycetes; o__Cystofilobasidiales; f__Mrakiaceae; g__Tausonia; s__Tausonia_pullulans	-
OTU_1468	0	0	0	0	0	0	0	0	0	0	67	1	k__Fungi; p__Mucoromycota; c__Mortierellomycetes; o__Mortierellales; f__Mortierellaceae; g__Entomortierella; s__Entomortierella_beljakovae	Endophyte-Litter Saprotroph-Soil Saprotroph-Undefined Saprotroph
OTU_1579	0	0	0	0	0	0	0	0	1	1	66	0	k__Fungi; p__Basidiomycota; c__Tremellomycetes; o__Tremellales; f__Rhynchogastremataceae; g__Papiliotrema; s__Papiliotrema_aurea	-
OTU_200	3	1	14	3	7	6	10	3	5	7	7	2	k__Viridiplantae; p__Streptophyta; c__Magnoliopsida; o__Lamiales; f__Orobanchaceae; g__Cistanche; s__Cistanche_sinensis	-
OTU_382	0	0	0	0	0	0	0	0	1	0	67	0	k__Fungi; p__Basidiomycota; c__Agaricomycetes; o__Trechisporales; f__unidentified; g__unidentified; s__Trechisporales_sp.	-
OTU_1533	0	0	0	0	0	0	0	0	1	0	66	0	k__Fungi; p__Basidiomycota; c__Tremellomycetes; o__Tremellales; f__Bulleribasidiaceae; g__Hannaella; s__Hannaella_surugaensis	-
OTU_235	10	4	0	24	2	0	4	7	5	5	4	2	k__Viridiplantae; p__Streptophyta; c__Magnoliopsida; o__Lamiales; f__Orobanchaceae; g__Cistanche; s__Cistanche_sinensis	-
OTU_1021	0	0	0	0	0	0	0	0	1	0	65	0	k__Fungi; p__Ascomycota; c__Sordariomycetes; o__Hypocreales; f__Niessliaceae; g__Monocillium; s__Monocillium_sp.	Undefined Saprotroph
OTU_1520	0	0	0	0	0	0	0	0	0	0	65	0	k__Fungi; p__unidentified; c__unidentified; o__unidentified; f__unidentified; g__unidentified; s__fungal_sp.	-
OTU_1300	0	1	1	0	0	0	0	2	2	0	6	52	k__Fungi; p__Ascomycota; c__Sordariomycetes; o__Hypocreales; f__Nectriaceae; g__Fusarium; s__Fusarium_sp.	Animal Pathogen-Endophyte-Lichen Parasite-Plant Pathogen-Soil Saprotroph-Wood Saprotroph
OTU_210	12	0	2	1	0	24	8	5	0	5	7	0	k__Viridiplantae; p__Streptophyta; c__Magnoliopsida; o__Lamiales; f__Orobanchaceae; g__Cistanche; s__Cistanche_sinensis	-
OTU_1080	3	4	1	1	3	0	2	9	20	7	7	6	k__Fungi; p__Ascomycota; c__Leotiomycetes; o__Helotiales; f__unidentified; g__Tetracladium; s__Tetracladium_sp.	Undefined Saprotroph
OTU_831	1	0	6	6	11	13	9	5	0	7	4	0	k__Viridiplantae; p__Streptophyta; c__Magnoliopsida; o__Lamiales; f__Orobanchaceae; g__Cistanche; s__Cistanche_sinensis	-
OTU_1022	2	0	0	0	0	0	1	6	6	0	41	5	k__Fungi; p__Basidiomycota; c__Tremellomycetes; o__Filobasidiales; f__Piskurozymaceae; g__Solicoccozyma; s__Solicoccozyma_aeria	-
OTU_189	4	2	5	5	14	5	0	5	3	11	3	3	k__Viridiplantae; p__Streptophyta; c__Magnoliopsida; o__Lamiales; f__Orobanchaceae; g__Cistanche; s__Cistanche_sinensis	-
OTU_251	3	6	6	7	8	13	0	4	2	6	4	0	k__Viridiplantae; p__Streptophyta; c__Magnoliopsida; o__Lamiales; f__Orobanchaceae; g__Cistanche; s__Cistanche_sinensis	-
OTU_1507	0	0	0	0	0	0	0	0	0	1	56	1	k__Fungi; p__Ascomycota; c__Leotiomycetes; o__Helotiales; f__Pleuroascaceae; g__Pleuroascus; s__Pleuroascus_nicholsonii	Dung Saprotroph
OTU_863	0	0	0	0	0	0	0	0	0	3	0	55	k__Fungi; p__Ascomycota; c__Sordariomycetes; o__Xylariales; f__Sporocadaceae; g__Bartalinia; s__Bartalinia_robillardoides	-
OTU_899	9	0	4	3	1	9	27	0	5	0	0	0	k__Viridiplantae; p__Streptophyta; c__Magnoliopsida; o__Lamiales; f__Orobanchaceae; g__Cistanche; s__Cistanche_sinensis	-
OTU_898	0	0	1	0	51	0	1	0	0	0	3	1	k__Fungi; p__Ascomycota; c__Dothideomycetes; o__Pleosporales; f__Pleosporaceae; g__Bipolaris; s__Bipolaris_maydis	Plant Pathogen
OTU_266	18	1	0	0	0	2	8	1	7	16	4	0	k__Viridiplantae; p__Streptophyta; c__Magnoliopsida; o__Lamiales; f__Orobanchaceae; g__Cistanche; s__Cistanche_sinensis	-
OTU_471	0	0	0	0	0	0	0	0	0	0	57	0	k__Fungi; p__unidentified; c__unidentified; o__unidentified; f__unidentified; g__unidentified; s__fungal_sp.	-
OTU_1277	0	0	0	1	0	0	0	0	54	1	0	0	k__Fungi; p__Ascomycota; c__Saccharomycetes; o__Saccharomycetales; f__Debaryomycetaceae; g__Candida; s__Candida_parapsilosis	-
OTU_1521	0	0	0	0	0	0	0	54	0	1	0	0	k__Fungi; p__Ascomycota; c__Eurotiomycetes; o__Chaetothyriales; f__Herpotrichiellaceae; g__Phialophora; s__Phialophora_sp._(in:_Eurotiomycetes)	Animal Pathogen-Fungal Parasite-Undefined Saprotroph
OTU_317	0	0	0	0	0	0	0	0	0	0	54	0	k__Fungi; p__Basidiomycota; c__Agaricomycetes; o__Russulales; f__Russulaceae; g__Russula; s__Russula_species	Ectomycorrhizal
OTU_326	0	0	0	9	0	1	0	0	0	0	31	13	k__Fungi; p__Basidiomycota; c__Agaricomycetes; o__Polyporales; f__Phanerochaetaceae; g__Rhizochaete; s__Rhizochaete_sulphurosa	Undefined Saprotroph
OTU_835	0	0	0	0	0	0	0	0	1	0	52	1	k__Fungi; p__Ascomycota; c__Eurotiomycetes; o__Eurotiales; f__Aspergillaceae; g__Penicillium; s__Penicillium_pasqualense	-
OTU_291	0	0	0	0	0	0	0	0	0	0	52	0	k__Fungi; p__unidentified; c__unidentified; o__unidentified; f__unidentified; g__unidentified; s__fungal_sp._Russulaceae_myco-symbiont	-
OTU_1283	0	12	0	0	0	1	1	12	9	7	0	9	k__Fungi; p__Ascomycota; c__Sordariomycetes; o__Hypocreales; f__Nectriaceae; g__Fusarium; s__Fusarium_redolens	Animal Pathogen-Endophyte-Lichen Parasite-Plant Pathogen-Soil Saprotroph-Wood Saprotroph
OTU_1538	0	0	0	0	0	0	0	0	47	0	2	1	k__Fungi; p__unidentified; c__unidentified; o__unidentified; f__unidentified; g__unidentified; s__fungal_sp.	-
OTU_263	4	18	3	0	0	1	1	16	0	0	5	2	k__Viridiplantae; p__Streptophyta; c__Magnoliopsida; o__Lamiales; f__Orobanchaceae; g__Cistanche; s__Cistanche_sinensis	-
OTU_521	19	5	2	7	16	1	0	0	0	0	0	0	k__Fungi; p__Ascomycota; c__Eurotiomycetes; o__Eurotiales; f__Aspergillaceae; g__Aspergillus; s__Aspergillus_penicillioides	-
OTU_1540	0	0	0	0	0	0	0	0	0	0	49	0	k__Fungi; p__Ascomycota; c__Archaeorhizomycetes; o__Archaeorhizomycetales; f__Archaeorhizomycetaceae; g__Archaeorhizomyces; s__Archaeorhizomyces_finlayi	-
OTU_167	5	0	5	2	7	6	11	2	2	7	1	1	k__Viridiplantae; p__Streptophyta; c__Magnoliopsida; o__Lamiales; f__Orobanchaceae; g__Cistanche; s__Cistanche_sinensis	-
OTU_319	0	0	0	1	0	0	0	0	0	0	47	0	k__Fungi; p__Ascomycota; c__Eurotiomycetes; o__Chaetothyriales; f__Trichomeriaceae; g__Bradymyces; s__Bradymyces_sp._LS-2015a	Epiphyte
OTU_237	11	0	6	0	9	4	0	1	7	3	5	2	k__Viridiplantae; p__Streptophyta; c__Magnoliopsida; o__Lamiales; f__Orobanchaceae; g__Cistanche; s__Cistanche_sinensis	-
OTU_444	0	7	0	0	0	0	0	1	35	0	1	4	k__Fungi; p__unidentified; c__unidentified; o__unidentified; f__unidentified; g__unidentified; s__fungal_sp.	-
OTU_600	0	0	0	0	0	0	0	0	48	0	0	0	k__Fungi; p__unidentified; c__unidentified; o__unidentified; f__unidentified; g__unidentified; s__fungal_sp._TR-09M	-
OTU_868	0	0	0	0	0	0	0	0	0	1	46	0	k__Fungi; p__Basidiomycota; c__Agaricomycetes; o__Sebacinales; f__unidentified; g__unidentified; s__Sebacinales_sp._6_CG-2012	-
OTU_1360	0	0	0	5	2	1	0	1	0	0	30	7	k__Fungi; p__Ascomycota; c__Dothideomycetes; o__Pleosporales; f__unidentified; g__Ochrocladosporium; s__Ochrocladosporium_sp.	Undefined Saprotroph
OTU_1065	0	0	0	0	0	0	0	0	0	0	44	1	k__Fungi; p__Ascomycota; c__Sordariomycetes; o__Hypocreales; f__unidentified; g__Emericellopsis; s__Emericellopsis_microspora	Undefined Saprotroph
OTU_1614	0	0	0	0	0	0	0	0	0	0	45	0	k__Fungi; p__Mucoromycota; c__Glomeromycetes; o__Glomerales; f__Glomeraceae; g__Rhizophagus; s__Rhizophagus_sp._S9	Arbuscular Mycorrhizal
OTU_1125	0	0	0	0	0	0	0	0	0	0	44	0	k__Fungi; p__Ascomycota; c__Sordariomycetes; o__Hypocreales; f__Nectriaceae; g__Paracremonium; s__Paracremonium_binnewijzendii	Animal Pathogen-Endophyte-Fungal Parasite-Lichen Parasite-Plant Pathogen-Wood Saprotroph
OTU_1362	0	5	0	0	0	1	0	0	37	0	0	1	k__Fungi; p__Ascomycota; c__Sordariomycetes; o__Glomerellales; f__Plectosphaerellaceae; g__Acrostalagmus; s__Acrostalagmus_luteoalbus	Endophyte-Undefined Saprotroph
OTU_1613	2	1	5	1	0	0	3	8	11	5	1	6	k__Fungi; p__unidentified; c__unidentified; o__unidentified; f__unidentified; g__unidentified; s__fungal_sp.	-
OTU_1667	1	0	0	0	1	0	2	4	17	0	6	12	k__unidentified; p__unidentified; c__unidentified; o__unidentified; f__unidentified; g__unidentified; s__unidentified	-
OTU_220	0	0	1	1	0	0	5	0	7	1	27	1	k__Viridiplantae; p__Streptophyta; c__Magnoliopsida; o__Lamiales; f__Orobanchaceae; g__Cistanche; s__Cistanche_sinensis	-
OTU_928	1	1	1	0	1	0	1	4	24	3	5	1	k__Fungi; p__Ascomycota; c__Dothideomycetes; o__Pleosporales; f__Phaeosphaeriaceae; g__Paraphoma; s__Paraphoma_chlamydocopiosa	Fungal Parasite-Plant Pathogen-Plant Saprotroph
OTU_813	0	0	0	0	0	0	0	4	3	3	0	32	k__Fungi; p__Ascomycota; c__Eurotiomycetes; o__Eurotiales; f__Aspergillaceae; g__Penicillium; s__Penicillium_bilaiae	-
OTU_1143	0	0	0	0	0	0	41	0	0	0	0	0	k__Fungi; p__Ascomycota; c__Sordariomycetes; o__Microascales; f__Microascaceae; g__Scopulariopsis; s__Scopulariopsis_sp._F27	Animal Pathogen-Endophyte-Plant Pathogen-Undefined Saprotroph
OTU_1175	0	1	0	0	0	0	0	21	8	3	1	7	k__Fungi; p__unidentified; c__unidentified; o__unidentified; f__unidentified; g__unidentified; s__fungal_sp.	-
OTU_1033	0	0	0	1	1	0	0	6	18	0	4	10	k__Fungi; p__Ascomycota; c__Sordariomycetes; o__Hypocreales; f__unidentified; g__Acremonium; s__Acremonium_dichromosporum	Animal Pathogen-Endophyte-Fungal Parasite-Plant Pathogen-Wood Saprotroph
OTU_1054	0	0	0	0	0	0	0	0	0	0	0	40	k__Fungi; p__unidentified; c__unidentified; o__unidentified; f__unidentified; g__unidentified; s__fungal_sp.	-
OTU_704	0	0	0	0	0	0	0	0	0	1	1	38	k__Fungi; p__unidentified; c__unidentified; o__unidentified; f__unidentified; g__unidentified; s__fungal_sp._54835	-
OTU_1338	0	0	0	0	0	0	0	0	1	0	38	0	k__Fungi; p__Basidiomycota; c__Microbotryomycetes; o__unidentified; f__Chrysozymaceae; g__Sampaiozyma; s__Sampaiozyma_ingeniosa	-
OTU_1001	0	0	0	0	0	0	0	0	0	0	38	0	k__Fungi; p__Basidiomycota; c__Tremellomycetes; o__Filobasidiales; f__Filobasidiaceae; g__Naganishia; s__Naganishia_globosa	-
OTU_106	0	0	0	0	0	0	0	0	36	0	0	2	k__Fungi; p__unidentified; c__unidentified; o__unidentified; f__unidentified; g__unidentified; s__fungal_sp.	-
OTU_1119	0	0	0	0	0	0	0	25	0	1	0	12	k__Fungi; p__unidentified; c__unidentified; o__unidentified; f__unidentified; g__unidentified; s__fungal_sp.	-
OTU_1720	0	7	5	5	13	0	0	4	2	0	2	0	k__Viridiplantae; p__Streptophyta; c__Magnoliopsida; o__Brassicales; f__Brassicaceae; g__Brassica; s__Brassica_rapa	-
OTU_454	0	0	0	0	1	0	0	4	20	4	5	4	k__Fungi; p__unidentified; c__unidentified; o__unidentified; f__unidentified; g__unidentified; s__fungal_sp.	-
OTU_470	0	1	1	0	1	1	0	18	7	2	3	3	k__Fungi; p__Ascomycota; c__Dothideomycetes; o__Pleosporales; f__Pleosporaceae; g__Alternaria; s__Alternaria_sp.	Animal Pathogen-Endophyte-Plant Pathogen-Wood Saprotroph
OTU_1312	4	8	0	0	0	1	2	9	2	6	3	2	k__Fungi; p__unidentified; c__unidentified; o__unidentified; f__unidentified; g__unidentified; s__fungal_sp.	-
OTU_239	0	1	1	20	8	0	3	2	0	1	0	0	k__Viridiplantae; p__Streptophyta; c__Magnoliopsida; o__Lamiales; f__Orobanchaceae; g__Cistanche; s__Cistanche_sinensis	-
OTU_548	0	0	0	0	0	0	1	0	0	2	0	33	k__Fungi; p__unidentified; c__unidentified; o__unidentified; f__unidentified; g__unidentified; s__fungal_endophyte_sp._M16-3161	-
OTU_1472	18	5	0	8	4	0	0	0	0	0	0	0	k__Fungi; p__unidentified; c__unidentified; o__unidentified; f__unidentified; g__unidentified; s__fungal_sp.	-
OTU_192	0	0	14	0	0	0	0	0	0	20	1	0	k__Viridiplantae; p__Streptophyta; c__Magnoliopsida; o__Lamiales; f__Orobanchaceae; g__Cistanche; s__Cistanche_sinensis	-
OTU_292	0	0	0	13	0	0	12	0	0	10	0	0	k__Viridiplantae; p__Streptophyta; c__Magnoliopsida; o__Lamiales; f__Orobanchaceae; g__Cistanche; s__Cistanche_sinensis	-
OTU_1733	0	0	0	0	0	0	0	0	0	0	0	34	k__Fungi; p__Ascomycota; c__Sordariomycetes; o__Ophiostomatales; f__Ophiostomataceae; g__Cornuvesica; s__Cornuvesica_falcata	Plant Pathogen
OTU_190	0	2	0	15	9	4	0	1	2	0	0	1	k__Viridiplantae; p__Streptophyta; c__Magnoliopsida; o__Lamiales; f__Orobanchaceae; g__Cistanche; s__Cistanche_sinensis	-
OTU_1276	0	0	0	0	2	0	0	1	0	4	1	25	k__Fungi; p__Ascomycota; c__Sordariomycetes; o__Hypocreales; f__Nectriaceae; g__Fusarium; s__Fusarium_proliferatum	Animal Pathogen-Endophyte-Lichen Parasite-Plant Pathogen-Soil Saprotroph-Wood Saprotroph
OTU_670	0	0	0	0	0	1	12	2	9	3	3	3	k__Fungi; p__Ascomycota; c__Sordariomycetes; o__Microascales; f__Microascaceae; g__Scopulariopsis; s__Scopulariopsis_brumptii	Animal Pathogen-Endophyte-Plant Pathogen-Undefined Saprotroph
OTU_794	0	0	29	0	0	0	0	0	0	4	0	0	k__Fungi; p__Ascomycota; c__Pezizomycetes; o__Pezizales; f__Sarcosomataceae; g__unidentified; s__Sarcosomataceae_sp._GSH2_9	Wood Saprotroph
OTU_861	1	0	2	1	0	0	1	4	2	5	4	13	k__Fungi; p__Ascomycota; c__Leotiomycetes; o__unidentified; f__Pseudeurotiaceae; g__Pseudogymnoascus; s__Pseudogymnoascus_pannorum	Plant Saprotroph-Wood Saprotroph
OTU_458	0	0	0	0	0	0	0	0	0	0	32	0	k__Fungi; p__Basidiomycota; c__Agaricomycetes; o__Thelephorales; f__Thelephoraceae; g__Tomentella; s__Tomentella_sp._T1306	Ectomycorrhizal
OTU_199	1	0	7	0	10	0	2	0	9	1	0	1	k__Viridiplantae; p__Streptophyta; c__Magnoliopsida; o__Lamiales; f__Orobanchaceae; g__Cistanche; s__Cistanche_sinensis	-
OTU_650	0	0	5	0	2	4	0	9	4	4	1	1	k__Fungi; p__Ascomycota; c__Eurotiomycetes; o__Eurotiales; f__Aspergillaceae; g__Aspergillus; s__Aspergillus_sp.	-
OTU_191	3	2	0	2	15	3	0	2	0	0	0	0	k__Viridiplantae; p__Streptophyta; c__Magnoliopsida; o__Lamiales; f__Orobanchaceae; g__Cistanche; s__Cistanche_sinensis	-
OTU_1263	0	0	0	0	1	0	0	0	1	0	0	24	k__Fungi; p__Ascomycota; c__Sordariomycetes; o__Hypocreales; f__Nectriaceae; g__Fusarium; s__Fusarium_sp.	Animal Pathogen-Endophyte-Lichen Parasite-Plant Pathogen-Soil Saprotroph-Wood Saprotroph
OTU_118	0	0	0	0	0	0	0	1	0	0	25	0	k__Viridiplantae; p__Streptophyta; c__Magnoliopsida; o__Solanales; f__Solanaceae; g__Nicotiana; s__Nicotiana_tabacum	-
OTU_1325	0	0	0	0	0	0	0	0	25	0	0	1	k__Fungi; p__unidentified; c__unidentified; o__unidentified; f__unidentified; g__unidentified; s__fungal_sp.	-
OTU_212	0	0	0	0	0	0	2	0	6	13	1	4	k__Viridiplantae; p__Streptophyta; c__Magnoliopsida; o__Lamiales; f__Orobanchaceae; g__Cistanche; s__Cistanche_sinensis	-
OTU_427	0	6	0	1	1	0	0	2	15	0	0	1	k__Fungi; p__unidentified; c__unidentified; o__unidentified; f__unidentified; g__unidentified; s__fungal_sp.	-
OTU_1037	0	0	1	0	1	1	0	1	5	6	0	10	k__Fungi; p__Ascomycota; c__Dothideomycetes; o__Pleosporales; f__Pleosporaceae; g__Alternaria; s__Alternaria_arborescens	Animal Pathogen-Endophyte-Plant Pathogen-Wood Saprotroph
OTU_1164	0	0	0	0	0	0	0	0	0	0	25	0	k__Fungi; p__Mucoromycota; c__Mortierellomycetes; o__Mortierellales; f__Mortierellaceae; g__Podila; s__Podila_verticillata	Endophyte-Litter Saprotroph-Soil Saprotroph-Undefined Saprotroph
OTU_203	0	0	0	0	0	0	13	0	9	1	0	2	k__Viridiplantae; p__Streptophyta; c__Magnoliopsida; o__Lamiales; f__Orobanchaceae; g__Cistanche; s__Cistanche_sinensis	-
OTU_352	0	0	10	0	0	0	0	0	0	0	15	0	k__Fungi; p__Basidiomycota; c__Malasseziomycetes; o__Malasseziales; f__Malasseziaceae; g__Malassezia; s__Malassezia_restricta	-
OTU_599	0	0	1	1	0	0	0	14	8	0	1	0	k__Fungi; p__Ascomycota; c__Dothideomycetes; o__Pleosporales; f__unidentified; g__unidentified; s__Pleosporales_sp.	-
OTU_154	0	0	0	0	0	0	0	0	1	0	23	0	k__Fungi; p__Basidiomycota; c__Agaricomycetes; o__Agaricales; f__Entolomataceae; g__Clitopilus; s__Clitopilus_prunulus	Undefined Saprotroph
OTU_697	0	0	0	0	0	0	0	13	1	10	0	0	k__Fungi; p__Ascomycota; c__Sordariomycetes; o__Microascales; f__Microascaceae; g__Microascus; s__Microascus_croci	Animal Pathogen-Endophyte-Plant Pathogen-Undefined Saprotroph
OTU_81	0	0	0	0	0	0	0	0	0	23	0	1	k__Fungi; p__Basidiomycota; c__Agaricomycetes; o__Agaricales; f__Bolbitiaceae; g__Conocybe; s__Conocybe_moseri	Undefined Saprotroph
OTU_442	1	2	0	0	0	0	0	1	17	2	0	1	k__Fungi; p__unidentified; c__unidentified; o__unidentified; f__unidentified; g__unidentified; s__fungal_sp.	-
OTU_1178	0	0	2	0	0	2	0	0	10	6	1	2	k__Fungi; p__Ascomycota; c__Dothideomycetes; o__Pleosporales; f__Massarinaceae; g__Stagonospora; s__Stagonospora_trichophoricola	Plant Pathogen
OTU_47	0	0	0	0	0	0	0	0	0	0	23	0	k__Fungi; p__Basidiomycota; c__Agaricomycetes; o__Agaricales; f__Agaricaceae; g__Leucoagaricus; s__Leucoagaricus_serenus	Undefined Saprotroph
OTU_917	0	1	0	2	0	0	0	1	7	3	2	7	k__Fungi; p__Ascomycota; c__Dothideomycetes; o__Pleosporales; f__Phaeosphaeriaceae; g__Paraphoma; s__Paraphoma_chrysanthemicola	Fungal Parasite-Plant Pathogen-Plant Saprotroph
OTU_959	1	0	0	0	0	0	3	9	5	1	1	3	k__Fungi; p__Ascomycota; c__Dothideomycetes; o__Pleosporales; f__Pleosporaceae; g__Alternaria; s__Alternaria_dauci	Animal Pathogen-Endophyte-Plant Pathogen-Wood Saprotroph
OTU_196	5	2	0	5	1	5	0	3	1	1	0	0	k__Viridiplantae; p__Streptophyta; c__Magnoliopsida; o__Lamiales; f__Orobanchaceae; g__Cistanche; s__Cistanche_sinensis	-
OTU_230	0	0	7	4	1	5	2	1	0	3	0	0	k__Viridiplantae; p__Streptophyta; c__Magnoliopsida; o__Lamiales; f__Orobanchaceae; g__Cistanche; s__Cistanche_sinensis	-
OTU_946	1	0	3	7	11	1	0	0	0	0	0	0	k__Fungi; p__Ascomycota; c__Saccharomycetes; o__Saccharomycetales; f__Debaryomycetaceae; g__Meyerozyma; s__Meyerozyma_caribbica	-
OTU_1194	0	0	0	0	0	1	0	6	9	3	3	0	k__Fungi; p__Ascomycota; c__Sordariomycetes; o__Hypocreales; f__Nectriaceae; g__Cylindrocarpon; s__Cylindrocarpon_sp._PB1-R7-A_Lr	Plant Pathogen
OTU_534	0	2	0	0	1	0	0	3	3	2	6	5	k__Fungi; p__unidentified; c__unidentified; o__unidentified; f__unidentified; g__unidentified; s__fungal_sp.	-
OTU_1150	0	2	1	0	0	0	0	6	10	0	1	1	k__Fungi; p__Ascomycota; c__Sordariomycetes; o__Hypocreales; f__Nectriaceae; g__Cosmospora; s__Cosmospora_viridescens	Animal Pathogen-Endophyte-Fungal Parasite-Lichen Parasite-Plant Pathogen-Wood Saprotroph
OTU_1286	0	0	0	0	0	0	0	0	2	1	0	18	k__Fungi; p__Ascomycota; c__Sordariomycetes; o__Hypocreales; f__Nectriaceae; g__Fusarium; s__Fusarium_sp.	Animal Pathogen-Endophyte-Lichen Parasite-Plant Pathogen-Soil Saprotroph-Wood Saprotroph
OTU_1103	1	0	0	0	0	0	0	19	0	1	0	0	k__Fungi; p__Ascomycota; c__Eurotiomycetes; o__Chaetothyriales; f__unidentified; g__unidentified; s__Chaetothyriales_sp._AR-2010	-
OTU_1191	0	1	1	0	0	0	0	4	7	5	3	0	k__Fungi; p__Basidiomycota; c__Tremellomycetes; o__Filobasidiales; f__Filobasidiaceae; g__Naganishia; s__Naganishia_albida	-
OTU_1497	0	0	0	0	0	0	0	0	21	0	0	0	k__Fungi; p__unidentified; c__unidentified; o__unidentified; f__unidentified; g__unidentified; s__fungal_sp.	-
OTU_1361	0	0	6	0	0	0	0	0	0	14	0	0	k__Fungi; p__Basidiomycota; c__Agaricomycetes; o__Sebacinales; f__Sebacinaceae; g__Sebacina; s__Sebacina_sp.	Ectomycorrhizal
OTU_318	0	0	0	1	0	0	0	1	0	1	17	0	k__Fungi; p__Basidiomycota; c__Agaricomycetes; o__Agaricales; f__Hygrophoraceae; g__Hygrocybe; s__Hygrocybe_conica	Undefined Saprotroph-Undefined Symbiotroph
OTU_70	0	0	0	0	0	0	0	0	0	20	0	0	k__Fungi; p__Basidiomycota; c__Agaricomycetes; o__Agaricales; f__Bolbitiaceae; g__Conocybe; s__Conocybe_moseri	Undefined Saprotroph
OTU_394	0	0	0	0	0	0	0	3	6	4	3	3	k__Fungi; p__Ascomycota; c__Eurotiomycetes; o__Chaetothyriales; f__Trichomeriaceae; g__Knufia; s__Knufia_petricola	Epiphyte
OTU_594	0	0	0	0	0	0	1	1	8	4	3	2	k__Fungi; p__Ascomycota; c__Dothideomycetes; o__Pleosporales; f__Pleosporaceae; g__Comoclathris; s__Comoclathris_sp.	Undefined Saprotroph
OTU_848	1	0	0	0	0	0	0	5	9	2	0	2	k__Fungi; p__Ascomycota; c__Sordariomycetes; o__Hypocreales; f__Nectriaceae; g__Fusarium; s__Fusarium_domesticum	Animal Pathogen-Endophyte-Lichen Parasite-Plant Pathogen-Soil Saprotroph-Wood Saprotroph
OTU_1405	0	0	0	0	0	0	0	5	4	1	3	6	k__Fungi; p__Ascomycota; c__Dothideomycetes; o__Eremomycetales; f__Eremomycetaceae; g__Arthrographis; s__Arthrographis_sp._07MA20	-
OTU_396	17	0	1	1	0	0	0	0	0	0	0	0	k__Viridiplantae; p__Streptophyta; c__Magnoliopsida; o__Lamiales; f__Orobanchaceae; g__Cistanche; s__Cistanche_sinensis	-
OTU_1183	0	0	0	0	0	0	0	3	0	0	0	15	k__Fungi; p__Ascomycota; c__Sordariomycetes; o__Hypocreales; f__Niessliaceae; g__Monocillium; s__Monocillium_gamsii	Undefined Saprotroph
OTU_1376	0	2	0	0	1	1	0	0	13	0	0	1	k__Fungi; p__Basidiomycota; c__Microbotryomycetes; o__unidentified; f__unidentified; g__Pseudoleucosporidium; s__Pseudoleucosporidium_fasciculatum	-
OTU_354	0	1	0	0	0	0	10	0	7	0	0	0	k__Viridiplantae; p__Streptophyta; c__Magnoliopsida; o__Lamiales; f__Orobanchaceae; g__Cistanche; s__Cistanche_sinensis	-
OTU_817	1	0	1	0	0	0	0	4	8	1	1	2	k__Fungi; p__Ascomycota; c__Eurotiomycetes; o__Eurotiales; f__Aspergillaceae; g__Penicillium; s__Penicillium_sp.	-
OTU_82	16	0	0	0	0	0	0	2	0	0	0	0	k__Viridiplantae; p__Streptophyta; c__Magnoliopsida; o__Caryophyllales; f__Tamaricaceae; g__Hololachna; s__Hololachna_songarica	-
OTU_1239	0	0	0	1	2	0	0	0	0	0	11	3	k__Fungi; p__Ascomycota; c__Dothideomycetes; o__Pleosporales; f__Cucurbitariaceae; g__Neocucurbitaria; s__Neocucurbitaria_unguis-hominis	Plant Pathogen-Wood Saprotroph
OTU_133	0	0	0	0	0	0	0	2	6	1	7	1	k__Fungi; p__Ascomycota; c__Leotiomycetes; o__Helotiales; f__unidentified; g__Cadophora; s__Cadophora_meredithiae	Endophyte
OTU_367	0	0	0	0	0	0	1	1	7	7	1	0	k__Fungi; p__Ascomycota; c__Eurotiomycetes; o__Chaetothyriales; f__Trichomeriaceae; g__Knufia; s__Knufia_petricola	Epiphyte
OTU_1168	0	0	0	0	0	0	0	5	4	3	3	2	k__Fungi; p__unidentified; c__unidentified; o__unidentified; f__unidentified; g__unidentified; s__fungal_sp.	-
OTU_148	0	0	1	16	0	0	0	0	0	0	0	0	k__unidentified; p__unidentified; c__unidentified; o__unidentified; f__unidentified; g__unidentified; s__unidentified	-
OTU_1496	0	0	0	0	0	0	1	2	11	1	2	0	k__unidentified; p__unidentified; c__unidentified; o__unidentified; f__unidentified; g__unidentified; s__unidentified	-
OTU_205	1	2	2	0	1	6	0	0	3	2	0	0	k__Viridiplantae; p__Streptophyta; c__Magnoliopsida; o__Lamiales; f__Orobanchaceae; g__Cistanche; s__Cistanche_sinensis	-
OTU_207	0	0	0	0	0	0	5	0	7	0	0	5	k__Viridiplantae; p__Streptophyta; c__Magnoliopsida; o__Lamiales; f__Orobanchaceae; g__Cistanche; s__Cistanche_sinensis	-
OTU_289	1	12	0	0	3	0	0	0	0	0	1	0	k__Viridiplantae; p__Streptophyta; c__Magnoliopsida; o__Lamiales; f__Orobanchaceae; g__Cistanche; s__Cistanche_sinensis	-
OTU_530	0	0	1	0	0	0	0	4	3	4	1	3	k__Fungi; p__Ascomycota; c__Dothideomycetes; o__Pleosporales; f__Pleosporaceae; g__Comoclathris; s__Comoclathris_sp.	Undefined Saprotroph
OTU_1446	0	0	0	16	0	0	0	0	0	0	0	0	k__unidentified; p__unidentified; c__unidentified; o__unidentified; f__unidentified; g__unidentified; s__unidentified	-
OTU_204	7	0	1	0	0	1	0	1	0	0	6	0	k__Viridiplantae; p__Streptophyta; c__Magnoliopsida; o__Lamiales; f__Orobanchaceae; g__Cistanche; s__Cistanche_sinensis	-
OTU_710	0	0	0	0	0	0	1	3	6	3	1	2	k__unidentified; p__unidentified; c__unidentified; o__unidentified; f__unidentified; g__unidentified; s__unidentified	-
OTU_788	1	0	1	0	0	0	1	3	5	3	1	1	k__Fungi; p__Ascomycota; c__Eurotiomycetes; o__Eurotiales; f__Aspergillaceae; g__Penicillium; s__Penicillium_sp.	-
OTU_1390	0	0	0	0	0	0	0	1	7	5	0	2	k__Fungi; p__Ascomycota; c__Dothideomycetes; o__Pleosporales; f__Didymellaceae; g__Neodidymelliopsis; s__Neodidymelliopsis_sp.	Animal Pathogen-Plant Pathogen-Undefined Saprotroph
OTU_785	0	0	0	0	0	0	0	9	0	6	0	0	k__Fungi; p__Ascomycota; c__Dothideomycetes; o__Pleosporales; f__Pleosporaceae; g__Dimorphosporicola; s__Dimorphosporicola_tragani	Endophyte-Lichen Parasite-Plant Pathogen-Undefined Saprotroph
OTU_173	1	0	0	0	14	0	0	0	0	0	0	0	k__Viridiplantae; p__Streptophyta; c__Magnoliopsida; o__Lamiales; f__Orobanchaceae; g__Cistanche; s__Cistanche_sinensis	-
OTU_847	0	0	0	0	0	0	0	0	15	0	0	0	k__Fungi; p__Ascomycota; c__Eurotiomycetes; o__Eurotiales; f__Aspergillaceae; g__Penicillium; s__Penicillium_rubidurum	-
OTU_249	0	0	0	2	0	1	1	0	2	0	4	4	k__Fungi; p__Basidiomycota; c__Agaricomycetes; o__Sebacinales; f__Sebacinaceae; g__Sebacina; s__Sebacina_sp._Rr35	Ectomycorrhizal
OTU_425	0	0	0	0	1	0	0	0	7	3	3	0	k__Fungi; p__Ascomycota; c__Eurotiomycetes; o__Chaetothyriales; f__Trichomeriaceae; g__Knufia; s__Knufia_tsunedae	Epiphyte
OTU_806	0	0	0	0	0	0	0	5	5	1	0	3	k__Fungi; p__Ascomycota; c__Sordariomycetes; o__Hypocreales; f__Ophiocordycipitaceae; g__Hirsutella; s__Hirsutella_thompsonii	Animal Pathogen
OTU_321	0	0	0	0	0	0	0	0	0	0	14	0	k__Fungi; p__Basidiomycota; c__Agaricomycetes; o__Russulales; f__Russulaceae; g__Lactifluus; s__Lactifluus_dinghuensis	-
OTU_1057	0	0	1	0	0	0	0	0	9	3	0	0	k__Fungi; p__Ascomycota; c__Sordariomycetes; o__Hypocreales; f__Cordycipitaceae; g__Beauveria; s__Beauveria_bassiana	Animal Pathogen
OTU_35	0	2	5	6	0	0	0	0	0	0	0	0	k__Fungi; p__Ascomycota; c__Saccharomycetes; o__Saccharomycetales; f__Saccharomycetaceae; g__Saccharomyces; s__Saccharomyces_cerevisiae	Undefined Saprotroph
OTU_711	0	0	0	0	6	0	0	1	0	5	0	1	k__Fungi; p__Ascomycota; c__Sordariomycetes; o__Microascales; f__Microascaceae; g__Microascus; s__Microascus_cinereus	Animal Pathogen-Endophyte-Plant Pathogen-Undefined Saprotroph
OTU_820	0	0	0	0	0	0	3	0	4	2	3	1	k__Fungi; p__Ascomycota; c__Pezizomycetes; o__Pezizales; f__Pyronemataceae; g__Pulvinula; s__Pulvinula_constellatio	Ectomycorrhizal
OTU_950	0	0	0	0	0	0	0	0	0	0	13	0	k__Fungi; p__Ascomycota; c__Leotiomycetes; o__Helotiales; f__Hyaloscyphaceae; g__Arachnopeziza; s__Arachnopeziza_obtusipila	Undefined Saprotroph
OTU_999	0	0	0	0	0	0	0	2	5	2	4	0	k__Fungi; p__Ascomycota; c__Leotiomycetes; o__Helotiales; f__Sclerotiniaceae; g__Amerosporium; s__Amerosporium_atrum	Plant Pathogen
OTU_1081	0	0	0	0	0	0	1	1	9	0	2	0	k__Fungi; p__Ascomycota; c__Sordariomycetes; o__Sordariales; f__Chaetomiaceae; g__Chaetomium; s__Chaetomium_sp._SS5	-
OTU_202	0	0	11	0	0	1	1	0	0	0	0	0	k__Fungi; p__Basidiomycota; c__Malasseziomycetes; o__Malasseziales; f__Malasseziaceae; g__Malassezia; s__Malassezia_restricta	-
OTU_238	0	0	0	0	0	0	5	0	6	0	0	2	k__Viridiplantae; p__Streptophyta; c__Magnoliopsida; o__Lamiales; f__Orobanchaceae; g__Cistanche; s__Cistanche_sinensis	-
OTU_401	0	0	3	0	0	0	0	0	0	10	0	0	k__Fungi; p__unidentified; c__unidentified; o__unidentified; f__unidentified; g__unidentified; s__fungal_sp.	-
OTU_503	0	0	0	0	0	0	2	1	0	8	2	0	k__Viridiplantae; p__Streptophyta; c__Magnoliopsida; o__Lamiales; f__Orobanchaceae; g__Cistanche; s__Cistanche_sinensis	-
OTU_1004	0	0	3	0	0	0	0	0	0	9	0	0	k__Fungi; p__Ascomycota; c__Sordariomycetes; o__Hypocreales; f__Stachybotryaceae; g__Myrothecium; s__Myrothecium_sp.	Undefined Saprotroph
OTU_368	0	1	2	0	0	0	0	0	0	0	9	0	k__Fungi; p__Ascomycota; c__Eurotiomycetes; o__Eurotiales; f__Trichocomaceae; g__Thermomyces; s__Thermomyces_lanuginosus	Endophyte-Plant Pathogen
OTU_1146	2	2	0	0	5	0	3	0	0	0	0	0	k__Fungi; p__Ascomycota; c__Eurotiomycetes; o__Eurotiales; f__Aspergillaceae; g__Aspergillus; s__Aspergillus_sydowii	-
OTU_1397	0	1	0	0	1	0	0	0	5	0	1	4	k__Fungi; p__Ascomycota; c__Sordariomycetes; o__Xylariales; f__Microdochiaceae; g__Microdochium; s__Microdochium_sp.	-
OTU_323	2	0	0	0	0	0	0	6	2	2	0	0	k__Fungi; p__unidentified; c__unidentified; o__unidentified; f__unidentified; g__unidentified; s__fungal_sp.	-
OTU_337	0	0	0	0	4	8	0	0	0	0	0	0	k__Viridiplantae; p__Streptophyta; c__Magnoliopsida; o__Lamiales; f__Orobanchaceae; g__Cistanche; s__Cistanche_sinensis	-
OTU_598	0	0	0	3	2	1	0	0	0	0	5	1	k__Fungi; p__Basidiomycota; c__Tremellomycetes; o__Tremellales; f__Cryptococcaceae; g__Kwoniella; s__Kwoniella_sp.	-
OTU_760	0	6	0	3	0	0	0	3	0	0	0	0	k__Viridiplantae; p__Streptophyta; c__Magnoliopsida; o__Lamiales; f__Orobanchaceae; g__Cistanche; s__Cistanche_sinensis	-
OTU_902	2	0	3	3	2	0	1	0	1	0	0	0	k__Viridiplantae; p__Streptophyta; c__Magnoliopsida; o__Lamiales; f__Orobanchaceae; g__Cistanche; s__Cistanche_sinensis	-
OTU_1328	0	2	0	0	0	0	1	0	8	0	0	0	k__Fungi; p__Ascomycota; c__Sordariomycetes; o__Hypocreales; f__Nectriaceae; g__Fusarium; s__Fusarium_nematophilum	Animal Pathogen-Endophyte-Lichen Parasite-Plant Pathogen-Soil Saprotroph-Wood Saprotroph
OTU_174	3	0	4	4	0	0	0	0	0	0	0	0	k__Fungi; p__Basidiomycota; c__Agaricomycetes; o__Agaricales; f__Inocybaceae; g__Inosperma; s__Inosperma_maculatum	Bryophyte Parasite-Dung Saprotroph-Ectomycorrhizal-Fungal Parasite-Leaf Saprotroph-Plant Parasite-Undefined Saprotroph-Wood Saprotroph
OTU_478	0	0	0	0	0	0	0	1	8	0	1	1	k__Fungi; p__Ascomycota; c__Dothideomycetes; o__Pleosporales; f__Phaeosphaeriaceae; g__unidentified; s__Phaeosphaeriaceae_sp.	Fungal Parasite-Plant Pathogen-Plant Saprotroph
OTU_552	0	0	0	0	1	0	0	3	2	1	0	4	k__Fungi; p__Ascomycota; c__Eurotiomycetes; o__Chaetothyriales; f__Herpotrichiellaceae; g__Cladophialophora; s__Cladophialophora_chaetospira	Undefined Saprotroph
OTU_568	0	0	0	0	0	0	0	4	1	3	1	2	k__Fungi; p__Ascomycota; c__Dothideomycetes; o__Pleosporales; f__Pleosporaceae; g__Comoclathris; s__Comoclathris_sp.	Undefined Saprotroph
OTU_941	0	0	1	0	0	0	1	1	3	0	3	2	k__Fungi; p__Mucoromycota; c__Mortierellomycetes; o__Mortierellales; f__Mortierellaceae; g__unidentified; s__Mortierellaceae_sp._BC21	Endophyte-Litter Saprotroph-Soil Saprotroph-Undefined Saprotroph
OTU_963	0	0	0	0	0	0	0	4	3	0	2	2	k__Fungi; p__Ascomycota; c__Eurotiomycetes; o__Chaetothyriales; f__Herpotrichiellaceae; g__Bonordeniella; s__[Coniosporium]_sp._MA4666	Animal Pathogen-Fungal Parasite-Undefined Saprotroph
OTU_1245	0	0	0	1	0	1	0	0	8	0	1	0	k__Fungi; p__Ascomycota; c__unidentified; o__unidentified; f__unidentified; g__unidentified; s__Ascomycota_sp.	-
OTU_910	0	0	0	0	0	0	0	0	11	0	0	0	k__Fungi; p__unidentified; c__unidentified; o__unidentified; f__unidentified; g__unidentified; s__fungal_sp.	-
OTU_1047	0	0	1	0	0	0	0	0	0	9	0	0	k__Fungi; p__Ascomycota; c__Sordariomycetes; o__Hypocreales; f__unidentified; g__Emericellopsis; s__Emericellopsis_maritima	Undefined Saprotroph
OTU_1651	0	1	0	0	0	0	1	1	2	2	3	0	k__Fungi; p__Mucoromycota; c__Glomeromycetes; o__Glomerales; f__Glomeraceae; g__Glomus; s__Glomus_sp._19_SUN-2011	Arbuscular Mycorrhizal
OTU_256	0	0	0	0	0	0	0	3	4	0	1	2	k__Fungi; p__Ascomycota; c__Eurotiomycetes; o__Chaetothyriales; f__Trichomeriaceae; g__Bradymyces; s__Bradymyces_alpinus	Epiphyte
OTU_447	0	0	0	0	0	0	0	0	10	0	0	0	k__Fungi; p__Basidiomycota; c__Agaricomycetes; o__Hymenochaetales; f__Schizoporaceae; g__Hyphodontia; s__Hyphodontia_abieticola	Undefined Saprotroph
OTU_62	0	1	0	0	0	0	0	0	7	0	0	2	k__Fungi; p__Ascomycota; c__Dothideomycetes; o__Venturiales; f__Sympoventuriaceae; g__Ochroconis; s__Ochroconis_bacilliformis	Undefined Saprotroph
OTU_1028	0	0	0	0	0	0	0	0	0	7	1	2	k__Fungi; p__unidentified; c__unidentified; o__unidentified; f__unidentified; g__unidentified; s__fungal_sp.	-
OTU_108	0	0	0	0	0	0	0	0	0	0	10	0	k__Fungi; p__Basidiomycota; c__Malasseziomycetes; o__Malasseziales; f__Malasseziaceae; g__Malassezia; s__Malassezia_globosa	-
OTU_1318	1	5	0	0	0	2	0	2	0	0	0	0	k__Fungi; p__unidentified; c__unidentified; o__unidentified; f__unidentified; g__unidentified; s__fungal_sp.	-
OTU_216	1	0	0	0	0	0	2	0	6	1	0	0	k__Viridiplantae; p__Streptophyta; c__Magnoliopsida; o__Lamiales; f__Orobanchaceae; g__Cistanche; s__Cistanche_sinensis	-
OTU_218	1	1	0	0	1	0	1	1	1	2	2	0	k__Viridiplantae; p__Streptophyta; c__Magnoliopsida; o__Lamiales; f__Orobanchaceae; g__Cistanche; s__Cistanche_sinensis	-
OTU_278	0	0	10	0	0	0	0	0	0	0	0	0	k__unidentified; p__unidentified; c__unidentified; o__unidentified; f__unidentified; g__unidentified; s__unidentified	-
OTU_402	0	0	0	0	0	0	0	0	0	0	10	0	k__Viridiplantae; p__Streptophyta; c__Magnoliopsida; o__Lamiales; f__Orobanchaceae; g__Cistanche; s__Cistanche_sinensis	-
OTU_1215	0	0	0	0	0	0	0	1	0	7	0	1	k__Fungi; p__Ascomycota; c__Sordariomycetes; o__Hypocreales; f__unidentified; g__Leucosphaerina; s__Leucosphaerina_sp.	Undefined Saprotroph
OTU_1341	0	0	0	2	0	0	0	0	0	0	7	0	k__Fungi; p__Basidiomycota; c__Agaricomycetes; o__Agaricales; f__Clavariaceae; g__Clavaria; s__Clavaria_tenuipes	Undefined Saprotroph
OTU_1454	0	0	0	0	0	0	0	0	1	2	1	5	k__Fungi; p__Ascomycota; c__Dothideomycetes; o__Pleosporales; f__Didymellaceae; g__Neomicrosphaeropsis; s__Neomicrosphaeropsis_tamaricicola	Animal Pathogen-Plant Pathogen-Undefined Saprotroph
OTU_1465	0	1	0	0	0	0	0	1	7	0	0	0	k__Fungi; p__Ascomycota; c__Dothideomycetes; o__Pleosporales; f__Didymellaceae; g__unidentified; s__Didymellaceae_sp.	Animal Pathogen-Plant Pathogen-Undefined Saprotroph
OTU_214	0	1	0	1	0	0	0	0	4	0	2	1	k__Fungi; p__Chytridiomycota; c__Chytridiomycetes; o__Chytridiales; f__Chytridiaceae; g__Phlyctochytrium; s__Phlyctochytrium_africanum	Plant Pathogen
OTU_287	0	0	0	0	0	0	0	0	9	0	0	0	k__Fungi; p__Basidiomycota; c__Agaricomycetes; o__Russulales; f__Russulaceae; g__Russula; s__Russula_sp.	Ectomycorrhizal
OTU_408	0	0	0	0	0	0	1	4	3	0	0	1	k__Fungi; p__Ascomycota; c__Eurotiomycetes; o__Chaetothyriales; f__Cyphellophoraceae; g__Cyphellophora; s__Cyphellophora_sp.	Animal Pathogen-Undefined Saprotroph
OTU_976	0	0	1	1	0	0	0	2	1	2	0	2	k__Fungi; p__Ascomycota; c__Dothideomycetes; o__Pleosporales; f__Pleosporaceae; g__Alternaria; s__Alternaria_sp.	Animal Pathogen-Endophyte-Plant Pathogen-Wood Saprotroph
OTU_1195	9	0	0	0	0	0	0	0	0	0	0	0	k__unidentified; p__unidentified; c__unidentified; o__unidentified; f__unidentified; g__unidentified; s__unidentified	-
OTU_1709	0	4	5	0	0	0	0	0	0	0	0	0	k__unidentified; p__unidentified; c__unidentified; o__unidentified; f__unidentified; g__unidentified; s__unidentified	-
OTU_798	0	0	0	0	0	0	0	3	1	2	0	3	k__Fungi; p__Ascomycota; c__Eurotiomycetes; o__Eurotiales; f__Aspergillaceae; g__Penicillium; s__Penicillium_sizovae	-
OTU_924	0	1	0	0	0	0	0	0	8	0	0	0	k__Fungi; p__Ascomycota; c__Dothideomycetes; o__Pleosporales; f__unidentified; g__unidentified; s__Pleosporales_sp.	-
OTU_1058	0	0	1	0	0	0	0	0	5	2	0	0	k__Fungi; p__Ascomycota; c__Sordariomycetes; o__Sordariales; f__Chaetomiaceae; g__Trichocladium; s__Trichocladium_griseum	Undefined Saprotroph
OTU_1375	0	0	0	0	0	0	0	0	3	0	4	1	k__Fungi; p__Ascomycota; c__Dothideomycetes; o__Pleosporales; f__Didymellaceae; g__Epicoccum; s__Epicoccum_sp.	Endophyte-Fungal Parasite-Lichen Parasite-Plant Pathogen-Wood Saprotroph
OTU_1380	0	0	0	0	1	0	1	1	3	0	0	2	k__Fungi; p__Ascomycota; c__Dothideomycetes; o__Pleosporales; f__Didymosphaeriaceae; g__Montagnula; s__Montagnula_scabiosae	Undefined Saprotroph
OTU_927	0	0	0	0	0	0	0	1	4	0	1	2	k__Fungi; p__Ascomycota; c__Leotiomycetes; o__unidentified; f__Myxotrichaceae; g__Oidiodendron; s__Oidiodendron_periconioides	Ericoid Mycorrhizal
OTU_1666	0	0	0	0	0	0	0	4	1	2	0	1	k__Fungi; p__unidentified; c__unidentified; o__unidentified; f__unidentified; g__unidentified; s__fungal_sp._SUN2	-
OTU_1747	0	0	1	5	2	0	0	0	0	0	0	0	k__unidentified; p__unidentified; c__unidentified; o__unidentified; f__unidentified; g__unidentified; s__unidentified	-
OTU_209	0	0	0	0	4	0	0	0	0	0	1	3	k__Viridiplantae; p__Streptophyta; c__Magnoliopsida; o__Lamiales; f__Orobanchaceae; g__Cistanche; s__Cistanche_sinensis	-
OTU_229	0	1	1	0	1	1	0	1	0	1	2	0	k__Viridiplantae; p__Streptophyta; c__Magnoliopsida; o__Lamiales; f__Orobanchaceae; g__Cistanche; s__Cistanche_sinensis	-
OTU_242	0	0	0	0	0	0	0	0	0	0	8	0	k__Viridiplantae; p__Streptophyta; c__Magnoliopsida; o__Lamiales; f__Orobanchaceae; g__Cistanche; s__Cistanche_sinensis	-
OTU_338	0	0	1	0	0	0	0	7	0	0	0	0	k__Viridiplantae; p__Streptophyta; c__Magnoliopsida; o__Lamiales; f__Orobanchaceae; g__Cistanche; s__Cistanche_sinensis	-
OTU_385	0	5	0	0	0	0	0	3	0	0	0	0	k__Viridiplantae; p__Streptophyta; c__Magnoliopsida; o__Lamiales; f__Orobanchaceae; g__Cistanche; s__Cistanche_sinensis	-
OTU_561	0	2	0	0	0	0	0	0	6	0	0	0	k__Fungi; p__unidentified; c__unidentified; o__unidentified; f__unidentified; g__unidentified; s__fungal_sp.	-
OTU_1144	0	0	0	0	0	0	0	4	1	0	0	2	k__Fungi; p__Ascomycota; c__Sordariomycetes; o__Hypocreales; f__Bionectriaceae; g__Ijuhya; s__Ijuhya_corynospora	Undefined Saprotroph
OTU_1399	1	0	0	0	0	0	0	0	4	1	0	1	k__Fungi; p__Ascomycota; c__Dothideomycetes; o__Pleosporales; f__Sporormiaceae; g__Preussia; s__Preussia_sp._(in:_Fungi)	Undefined Saprotroph
OTU_1407	0	0	0	0	0	0	0	3	3	0	0	1	k__Fungi; p__Ascomycota; c__Dothideomycetes; o__unidentified; f__unidentified; g__Thyrostroma; s__Thyrostroma_moricola	Plant Pathogen
OTU_1438	0	0	0	0	0	0	2	0	4	1	0	0	k__Fungi; p__Ascomycota; c__Dothideomycetes; o__Pleosporales; f__Sporormiaceae; g__unidentified; s__Sporormiaceae_sp.	Dung Saprotroph-Plant Saprotroph
OTU_1597	0	0	1	1	0	0	0	0	1	1	2	1	k__Fungi; p__Mucoromycota; c__Glomeromycetes; o__Glomerales; f__Claroideoglomeraceae; g__Claroideoglomus; s__Claroideoglomus_lamellosum	Arbuscular Mycorrhizal
OTU_161	0	0	0	0	0	0	0	2	2	3	0	0	k__Fungi; p__Zoopagomycota; c__Kickxellomycetes; o__Kickxellales; f__Kickxellaceae; g__Spiromyces; s__Spiromyces_sp.	Undefined Saprotroph
OTU_252	0	0	0	1	1	0	0	1	1	0	1	2	k__Fungi; p__Ascomycota; c__Eurotiomycetes; o__Chaetothyriales; f__Trichomeriaceae; g__Bradymyces; s__Bradymyces_alpinus	Epiphyte
OTU_756	0	0	0	0	0	0	0	0	2	2	2	1	k__Fungi; p__Basidiomycota; c__Agaricomycetes; o__Cantharellales; f__Ceratobasidiaceae; g__Rhizoctonia; s__Rhizoctonia_solani	Endomycorrhizal-Plant Pathogen-Undefined Saprotroph
OTU_891	0	0	0	0	0	0	0	0	1	0	0	6	k__Fungi; p__Ascomycota; c__Dothideomycetes; o__Pleosporales; f__Trematosphaeriaceae; g__Trematosphaeria; s__Trematosphaeria_sp._1_NV-2015	Undefined Saprotroph
OTU_981	0	1	0	0	0	0	0	1	3	0	1	1	k__Fungi; p__Ascomycota; c__Leotiomycetes; o__unidentified; f__Myxotrichaceae; g__Oidiodendron; s__Oidiodendron_flavum	Ericoid Mycorrhizal
OTU_1478	0	1	0	0	0	0	0	2	2	0	0	2	k__Fungi; p__Ascomycota; c__Dothideomycetes; o__Pleosporales; f__unidentified; g__Clavariopsis; s__Clavariopsis_aquatica	-
OTU_1512	0	0	0	0	0	0	0	2	2	0	3	0	k__Fungi; p__unidentified; c__unidentified; o__unidentified; f__unidentified; g__unidentified; s__fungal_sp.	-
OTU_1710	0	0	0	0	0	7	0	0	0	0	0	0	k__Viridiplantae; p__Streptophyta; c__Magnoliopsida; o__Malpighiales; f__Euphorbiaceae; g__Jatropha; s__Jatropha_curcas	-
OTU_22	1	0	1	0	2	0	0	1	0	1	1	0	k__Viridiplantae; p__Streptophyta; c__Magnoliopsida; o__Lamiales; f__Orobanchaceae; g__Cistanche; s__Cistanche_sinensis	-
OTU_3	0	0	7	0	0	0	0	0	0	0	0	0	k__unidentified; p__unidentified; c__unidentified; o__unidentified; f__unidentified; g__unidentified; s__unidentified	-
OTU_345	0	0	5	0	2	0	0	0	0	0	0	0	k__Viridiplantae; p__Streptophyta; c__Magnoliopsida; o__Lamiales; f__Orobanchaceae; g__Cistanche; s__Cistanche_sinensis	-
OTU_485	6	0	0	0	0	0	0	0	1	0	0	0	k__unidentified; p__unidentified; c__unidentified; o__unidentified; f__unidentified; g__unidentified; s__unidentified	-
OTU_489	0	0	0	0	0	0	0	0	7	0	0	0	k__Fungi; p__unidentified; c__unidentified; o__unidentified; f__unidentified; g__unidentified; s__fungal_sp.	-
OTU_510	1	0	0	0	0	0	1	5	0	0	0	0	k__Fungi; p__Ascomycota; c__Eurotiomycetes; o__Eurotiales; f__Aspergillaceae; g__Aspergillus; s__Aspergillus_sp._M19	-
OTU_621	0	0	0	0	7	0	0	0	0	0	0	0	k__Viridiplantae; p__Streptophyta; c__Magnoliopsida; o__Lamiales; f__Orobanchaceae; g__Cistanche; s__Cistanche_sinensis	-
OTU_80	7	0	0	0	0	0	0	0	0	0	0	0	k__unidentified; p__unidentified; c__unidentified; o__unidentified; f__unidentified; g__unidentified; s__unidentified	-
OTU_871	0	0	0	0	0	0	0	1	0	0	0	6	k__Fungi; p__unidentified; c__unidentified; o__unidentified; f__unidentified; g__unidentified; s__fungal_sp.	-
OTU_922	0	0	0	0	1	0	0	0	0	0	0	6	k__unidentified; p__unidentified; c__unidentified; o__unidentified; f__unidentified; g__unidentified; s__unidentified	-
OTU_1043	0	0	0	1	0	0	0	0	1	0	1	3	k__Fungi; p__Basidiomycota; c__Agaricomycetes; o__Auriculariales; f__unidentified; g__Oliveonia; s__Oliveonia_pauxilla	Undefined Saprotroph
OTU_1157	0	0	0	0	3	0	0	0	0	1	1	1	k__Fungi; p__Ascomycota; c__Dothideomycetes; o__Pleosporales; f__Pleosporaceae; g__Alternaria; s__Alternaria_longipes	Animal Pathogen-Endophyte-Plant Pathogen-Wood Saprotroph
OTU_1238	1	0	0	0	0	0	0	2	3	0	0	0	k__Fungi; p__Ascomycota; c__Dothideomycetes; o__Pleosporales; f__Didymosphaeriaceae; g__unidentified; s__Didymosphaeriaceae_sp.	Endophyte-Lichen Parasite-Plant Pathogen-Undefined Saprotroph
OTU_1317	0	0	0	0	0	0	0	1	1	1	3	0	k__Fungi; p__Ascomycota; c__Sordariomycetes; o__Hypocreales; f__Nectriaceae; g__Fusarium; s__Fusarium_nematophilum	Animal Pathogen-Endophyte-Lichen Parasite-Plant Pathogen-Soil Saprotroph-Wood Saprotroph
OTU_1414	0	0	0	0	0	0	0	2	1	0	1	2	k__Fungi; p__Ascomycota; c__Sordariomycetes; o__Hypocreales; f__Clavicipitaceae; g__Paecilomyces; s__Paecilomyces_sp._(in:_Hypocreales)	Endophyte-Epiphyte-Fungal Parasite-Insect Parasite
OTU_1625	0	0	0	0	0	0	0	1	1	4	0	0	k__Fungi; p__Mucoromycota; c__Glomeromycetes; o__Glomerales; f__Glomeraceae; g__Glomus; s__Glomus_sp._0504	Arbuscular Mycorrhizal
OTU_1642	0	0	0	0	0	0	0	1	3	1	1	0	k__Fungi; p__Mucoromycota; c__Glomeromycetes; o__Glomerales; f__Glomeraceae; g__Glomus; s__Glomus_sp._19_SUN-2011	Arbuscular Mycorrhizal
OTU_332	1	1	1	0	0	0	0	1	1	1	0	0	k__Fungi; p__Ascomycota; c__Dothideomycetes; o__Minutisphaerales; f__Minutisphaeraceae; g__Minutisphaera; s__Minutisphaera_aspera	Undefined Saprotroph
OTU_366	0	0	0	0	0	0	1	1	1	1	2	0	k__Fungi; p__Ascomycota; c__Leotiomycetes; o__Helotiales; f__unidentified; g__Cadophora; s__Cadophora_sp.	Endophyte
OTU_514	0	0	0	1	1	0	0	0	0	0	4	0	k__Fungi; p__Ascomycota; c__Eurotiomycetes; o__Chaetothyriales; f__Herpotrichiellaceae; g__Phialophora; s__Phialophora_sp._Sib2-1-6	Animal Pathogen-Fungal Parasite-Undefined Saprotroph
OTU_528	0	0	0	0	0	0	0	0	1	4	1	0	k__Fungi; p__Ascomycota; c__Eurotiomycetes; o__Chaetothyriales; f__Herpotrichiellaceae; g__Exophiala; s__Exophiala_equina	Animal Pathogen-Fungal Parasite-Undefined Saprotroph
OTU_566	1	0	0	0	0	0	0	0	4	1	0	0	k__Fungi; p__Ascomycota; c__Dothideomycetes; o__Pleosporales; f__Pleosporaceae; g__Comoclathris; s__Comoclathris_spartii	Undefined Saprotroph
OTU_750	0	0	0	0	0	0	0	0	0	0	0	6	k__Fungi; p__Mucoromycota; c__Mortierellomycetes; o__Mortierellales; f__Mortierellaceae; g__Mortierella; s__Mortierella_sp.	Endophyte-Litter Saprotroph-Soil Saprotroph-Undefined Saprotroph
OTU_762	0	0	6	0	0	0	0	0	0	0	0	0	k__Fungi; p__Ascomycota; c__Eurotiomycetes; o__Eurotiales; f__Trichocomaceae; g__Talaromyces; s__Talaromyces_marneffei	Undefined Saprotroph
OTU_915	0	1	0	0	0	0	0	3	2	0	0	0	k__Fungi; p__Ascomycota; c__Dothideomycetes; o__Pleosporales; f__Phaeosphaeriaceae; g__Paraphoma; s__Paraphoma_sp.	Fungal Parasite-Plant Pathogen-Plant Saprotroph
OTU_105	0	0	0	0	0	0	1	0	1	1	0	3	k__unidentified; p__unidentified; c__unidentified; o__unidentified; f__unidentified; g__unidentified; s__unidentified	-
OTU_1088	1	0	0	0	0	0	0	5	0	0	0	0	k__Fungi; p__Ascomycota; c__Sordariomycetes; o__Hypocreales; f__unidentified; g__unidentified; s__Hypocreales_sp._r348	-
OTU_1145	0	0	0	0	0	0	0	1	1	0	1	3	k__Fungi; p__Ascomycota; c__Dothideomycetes; o__Pleosporales; f__unidentified; g__unidentified; s__Pleosporales_sp.	-
OTU_1153	0	0	0	0	0	0	0	0	0	3	3	0	k__Fungi; p__Ascomycota; c__Eurotiomycetes; o__Eurotiales; f__Aspergillaceae; g__Penicillium; s__Penicillium_roseopurpureum	-
OTU_1185	1	0	0	0	0	0	0	3	1	1	0	0	k__unidentified; p__unidentified; c__unidentified; o__unidentified; f__unidentified; g__unidentified; s__unidentified	-
OTU_1214	0	1	0	0	0	0	0	0	3	1	0	1	k__Fungi; p__unidentified; c__unidentified; o__unidentified; f__unidentified; g__unidentified; s__fungal_sp.	-
OTU_1266	0	0	0	0	1	0	0	0	0	0	3	2	k__Fungi; p__unidentified; c__unidentified; o__unidentified; f__unidentified; g__unidentified; s__fungal_sp._GZ-2010e	-
OTU_1381	1	0	0	0	0	0	0	2	2	0	1	0	k__Fungi; p__unidentified; c__unidentified; o__unidentified; f__unidentified; g__unidentified; s__fungal_sp.	-
OTU_1401	0	0	0	0	0	0	0	0	6	0	0	0	k__Fungi; p__Ascomycota; c__Dothideomycetes; o__Pleosporales; f__unidentified; g__unidentified; s__Pleosporales_sp.	-
OTU_1482	0	0	0	1	0	0	0	1	2	1	1	0	k__unidentified; p__unidentified; c__unidentified; o__unidentified; f__unidentified; g__unidentified; s__unidentified	-
OTU_1723	0	0	0	0	0	0	0	0	0	0	6	0	k__unidentified; p__unidentified; c__unidentified; o__unidentified; f__unidentified; g__unidentified; s__unidentified	-
OTU_1741	0	0	0	0	0	0	0	0	6	0	0	0	k__unidentified; p__unidentified; c__unidentified; o__unidentified; f__unidentified; g__unidentified; s__unidentified	-
OTU_241	0	0	5	0	0	0	1	0	0	0	0	0	k__Viridiplantae; p__Streptophyta; c__Magnoliopsida; o__Lamiales; f__Orobanchaceae; g__Cistanche; s__Cistanche_sinensis	-
OTU_304	0	0	0	0	0	0	0	0	6	0	0	0	k__Viridiplantae; p__Streptophyta; c__Magnoliopsida; o__Lamiales; f__Orobanchaceae; g__Cistanche; s__Cistanche_sinensis	-
OTU_371	0	0	0	0	0	0	0	0	0	0	0	6	k__Fungi; p__Mucoromycota; c__Mucoromycetes; o__Mucorales; f__Mucoraceae; g__Mucor; s__Mucor_circinelloides	-
OTU_403	0	0	0	0	0	0	0	0	1	0	5	0	k__Fungi; p__unidentified; c__unidentified; o__unidentified; f__unidentified; g__unidentified; s__fungal_sp.	-
OTU_41	2	1	2	1	0	0	0	0	0	0	0	0	k__Viridiplantae; p__Streptophyta; c__Magnoliopsida; o__Fagales; f__Betulaceae; g__Betula; s__Betula_platyphylla	-
OTU_434	0	0	0	1	3	0	0	0	0	0	1	1	k__Fungi; p__Ascomycota; c__Saccharomycetes; o__Saccharomycetales; f__Debaryomycetaceae; g__Yamadazyma; s__Yamadazyma_mexicana	-
OTU_509	1	0	0	0	0	0	0	5	0	0	0	0	k__Fungi; p__unidentified; c__unidentified; o__unidentified; f__unidentified; g__unidentified; s__fungal_sp._CBS_125826	-
OTU_586	0	3	0	0	0	0	0	1	1	0	1	0	k__Fungi; p__Ascomycota; c__Dothideomycetes; o__Pleosporales; f__Lentitheciaceae; g__Darksidea; s__Darksidea_zeta	-
OTU_6	0	0	0	0	0	6	0	0	0	0	0	0	k__Viridiplantae; p__Streptophyta; c__Magnoliopsida; o__Brassicales; f__Brassicaceae; g__Brassica; s__Brassica_oleracea	-
OTU_76	0	0	0	0	6	0	0	0	0	0	0	0	k__unidentified; p__unidentified; c__unidentified; o__unidentified; f__unidentified; g__unidentified; s__unidentified	-
OTU_814	0	0	3	0	0	0	0	3	0	0	0	0	k__Fungi; p__Ascomycota; c__Sordariomycetes; o__Sordariales; f__Chaetomiaceae; g__Chaetomium; s__Chaetomium_globosum	-
OTU_830	0	0	0	0	0	0	0	4	1	0	0	1	k__Fungi; p__Ascomycota; c__Eurotiomycetes; o__Eurotiales; f__Aspergillaceae; g__Penicillium; s__Penicillium_griseum	-
OTU_834	0	0	0	0	0	0	0	4	1	0	1	0	k__Fungi; p__Ascomycota; c__Eurotiomycetes; o__Eurotiales; f__Aspergillaceae; g__Penicillium; s__Penicillium_sp.	-
OTU_992	0	0	0	0	0	0	0	1	0	5	0	0	k__Fungi; p__Ascomycota; c__Sordariomycetes; o__Sordariales; f__Chaetomiaceae; g__Chaetomium; s__Chaetomium_sp._15003	-
OTU_1053	0	0	0	0	0	0	0	1	0	0	1	3	k__Fungi; p__Ascomycota; c__Dothideomycetes; o__Pleosporales; f__Phaeosphaeriaceae; g__Phaeosphaeria; s__Phaeosphaeria_sp._TMS-2011	Undefined Saprotroph
OTU_1293	0	0	0	0	0	0	0	1	2	2	0	0	k__Fungi; p__Ascomycota; c__Sordariomycetes; o__Hypocreales; f__Nectriaceae; g__Fusarium; s__Fusarium_equiseti	Animal Pathogen-Endophyte-Lichen Parasite-Plant Pathogen-Soil Saprotroph-Wood Saprotroph
OTU_1295	0	0	0	0	0	0	0	0	0	4	1	0	k__Fungi; p__Ascomycota; c__Sordariomycetes; o__Hypocreales; f__Nectriaceae; g__Fusarium; s__Fusarium_redolens	Animal Pathogen-Endophyte-Lichen Parasite-Plant Pathogen-Soil Saprotroph-Wood Saprotroph
OTU_1363	0	0	0	0	0	0	0	1	1	1	2	0	k__Fungi; p__Ascomycota; c__Dothideomycetes; o__Pleosporales; f__Sporormiaceae; g__Preussia; s__Preussia_sp._(in:_Fungi)	Undefined Saprotroph
OTU_1364	0	0	0	0	0	0	0	3	0	0	2	0	k__Fungi; p__Mucoromycota; c__Mortierellomycetes; o__Mortierellales; f__Mortierellaceae; g__Linnemannia; s__Linnemannia_gamsii	Endophyte-Litter Saprotroph-Soil Saprotroph-Undefined Saprotroph
OTU_1402	0	0	0	0	0	0	0	3	0	2	0	0	k__Fungi; p__Ascomycota; c__Dothideomycetes; o__Pleosporales; f__Pleosporaceae; g__unidentified; s__Pleosporaceae_sp.	Endophyte-Lichen Parasite-Plant Pathogen-Undefined Saprotroph
OTU_1567	0	0	0	0	0	0	0	0	0	0	2	3	k__Fungi; p__Ascomycota; c__Dothideomycetes; o__Pleosporales; f__Pleosporaceae; g__Alternaria; s__Alternaria_sp.	Animal Pathogen-Endophyte-Plant Pathogen-Wood Saprotroph
OTU_1644	0	0	0	0	0	0	0	0	3	0	0	2	k__Fungi; p__Mucoromycota; c__Glomeromycetes; o__Glomerales; f__Glomeraceae; g__Glomus; s__Glomus_sp._0512	Arbuscular Mycorrhizal
OTU_29	0	5	0	0	0	0	0	0	0	0	0	0	k__Fungi; p__Basidiomycota; c__Agaricomycetes; o__Boletales; f__Boletaceae; g__Caloboletus; s__Caloboletus_radicans	Ectomycorrhizal-Fungal Parasite-Plant Saprotroph-Wood Saprotroph
OTU_310	0	1	0	0	0	0	0	0	3	0	0	1	k__Fungi; p__Ascomycota; c__Orbiliomycetes; o__Orbiliales; f__Orbiliaceae; g__Hyalorbilia; s__Hyalorbilia_sp._HOB-2017b	Undefined Saprotroph
OTU_433	1	0	0	0	0	0	0	1	2	0	0	1	k__Fungi; p__Ascomycota; c__Eurotiomycetes; o__Onygenales; f__Arachnomycetaceae; g__Arachnomyces; s__Arachnomyces_sp._A1	Dung Saprotroph
OTU_502	0	0	0	0	0	0	0	0	0	0	0	5	k__Fungi; p__Basidiomycota; c__Agaricomycetes; o__Cantharellales; f__Ceratobasidiaceae; g__Ceratobasidium; s__Ceratobasidium_sp.	Endomycorrhizal-Plant Pathogen-Undefined Saprotroph
OTU_602	0	0	0	0	0	0	0	0	0	0	2	3	k__Fungi; p__Ascomycota; c__Sordariomycetes; o__Sordariales; f__Sordariaceae; g__Neurospora; s__Neurospora_sp.	Undefined Saprotroph
OTU_872	0	0	0	0	0	0	0	0	2	2	1	0	k__Fungi; p__Ascomycota; c__Sordariomycetes; o__Coniochaetales; f__Coniochaetaceae; g__Coniochaeta; s__Coniochaeta_sp._2_CDM-2018	Animal Pathogen-Dung Saprotroph-Endophyte-Lichen Parasite-Plant Pathogen-Undefined Saprotroph
OTU_876	0	0	0	0	0	0	0	0	0	0	0	5	k__Fungi; p__Ascomycota; c__Sordariomycetes; o__Hypocreales; f__Niessliaceae; g__Monocillium; s__Monocillium_gamsii	Undefined Saprotroph
OTU_109	4	0	0	1	0	0	0	0	0	0	0	0	k__Viridiplantae; p__Streptophyta; c__Magnoliopsida; o__Lamiales; f__Orobanchaceae; g__Cistanche; s__Cistanche_sinensis	-
OTU_110	0	0	0	0	0	0	0	1	3	0	0	1	k__Fungi; p__unidentified; c__unidentified; o__unidentified; f__unidentified; g__unidentified; s__fungal_sp.	-
OTU_1117	0	1	0	0	0	0	1	0	3	0	0	0	k__Fungi; p__unidentified; c__unidentified; o__unidentified; f__unidentified; g__unidentified; s__fungal_endophyte	-
OTU_12	0	0	0	0	0	5	0	0	0	0	0	0	k__unidentified; p__unidentified; c__unidentified; o__unidentified; f__unidentified; g__unidentified; s__unidentified	-
OTU_1383	0	0	0	0	0	0	0	0	0	0	5	0	k__Fungi; p__unidentified; c__unidentified; o__unidentified; f__unidentified; g__unidentified; s__fungal_sp._MG195Sc1R4x	-
OTU_139	0	0	0	0	0	0	0	0	3	0	0	2	k__Fungi; p__unidentified; c__unidentified; o__unidentified; f__unidentified; g__unidentified; s__fungal_sp.	-
OTU_1395	0	0	1	0	0	0	0	0	0	3	0	1	k__Fungi; p__Basidiomycota; c__Tremellomycetes; o__Filobasidiales; f__Piskurozymaceae; g__Piskurozyma; s__Piskurozyma_sp.	-
OTU_1419	0	0	0	0	0	0	0	0	3	2	0	0	k__Fungi; p__Ascomycota; c__unidentified; o__unidentified; f__unidentified; g__unidentified; s__Ascomycota_sp._UNEX_FECRGA_2012E648	-
OTU_1593	1	0	0	2	1	0	0	0	1	0	0	0	k__Fungi; p__Basidiomycota; c__Tremellomycetes; o__Tremellales; f__Rhynchogastremataceae; g__Papiliotrema; s__Papiliotrema_flavescens	-
OTU_1727	0	0	0	0	0	0	0	0	5	0	0	0	k__Fungi; p__Mucoromycota; c__unidentified; o__unidentified; f__unidentified; g__unidentified; s__Glomeromycotina_sp.	-
OTU_1737	0	0	1	0	0	0	0	0	3	0	0	1	k__Fungi; p__unidentified; c__unidentified; o__unidentified; f__unidentified; g__unidentified; s__fungal_sp.	-
OTU_206	3	0	0	0	0	0	0	0	2	0	0	0	k__Viridiplantae; p__Streptophyta; c__Magnoliopsida; o__Lamiales; f__Orobanchaceae; g__Cistanche; s__Cistanche_sinensis	-
OTU_211	0	0	0	2	1	1	1	0	0	0	0	0	k__Viridiplantae; p__Streptophyta; c__Magnoliopsida; o__Lamiales; f__Orobanchaceae; g__Cistanche; s__Cistanche_sinensis	-
OTU_300	0	0	0	0	0	0	0	2	1	1	1	0	k__Fungi; p__Ascomycota; c__Dothideomycetes; o__Pleosporales; f__unidentified; g__unidentified; s__Pleosporales_sp.	-
OTU_381	0	0	0	0	0	0	0	1	0	1	0	3	k__Fungi; p__Ascomycota; c__Eurotiomycetes; o__Chaetothyriales; f__unidentified; g__unidentified; s__Chaetothyriales_sp._KhNk32	-
OTU_461	0	0	0	0	0	0	0	2	0	1	2	0	k__Fungi; p__unidentified; c__unidentified; o__unidentified; f__unidentified; g__unidentified; s__fungal_sp._H1222	-
OTU_466	0	1	0	0	0	0	0	2	0	0	2	0	k__Fungi; p__unidentified; c__unidentified; o__unidentified; f__unidentified; g__unidentified; s__fungal_sp.	-
OTU_54	5	0	0	0	0	0	0	0	0	0	0	0	k__unidentified; p__unidentified; c__unidentified; o__unidentified; f__unidentified; g__unidentified; s__unidentified	-
OTU_623	0	0	0	0	0	0	0	0	5	0	0	0	k__Fungi; p__Ascomycota; c__Dothideomycetes; o__Pleosporales; f__Periconiaceae; g__Paraloratospora; s__Paraloratospora_gahniae	-
OTU_739	0	1	0	0	0	0	0	0	4	0	0	0	k__Metazoa; p__Arthropoda; c__Insecta; o__Hemiptera; f__Diaspididae; g__Melanaspis; s__Melanaspis_sp._MGA	-
OTU_935	0	0	0	0	0	0	0	1	4	0	0	0	k__Fungi; p__Ascomycota; c__Sordariomycetes; o__unidentified; f__unidentified; g__Dendroclathra; s__Dendroclathra_caeruleofusca	-
OTU_1101	0	0	0	0	0	0	1	0	3	0	0	0	k__Fungi; p__Ascomycota; c__unidentified; o__unidentified; f__unidentified; g__Acremonium; s__Acremonium_sp._(in:_Ascomycota)	Animal Pathogen-Endophyte-Fungal Parasite-Plant Pathogen-Wood Saprotroph
OTU_1127	0	0	0	0	0	0	0	0	2	0	1	1	k__Fungi; p__Ascomycota; c__Dothideomycetes; o__Pleosporales; f__Dictyosporiaceae; g__Pseudoconiothyrium; s__Pseudoconiothyrium_broussonetiae	Undefined Saprotroph
OTU_1182	0	0	0	0	0	0	0	0	1	0	2	1	k__Fungi; p__Ascomycota; c__Sordariomycetes; o__Hypocreales; f__Nectriaceae; g__Xenoacremonium; s__Xenoacremonium_recifei	Animal Pathogen-Endophyte-Fungal Parasite-Lichen Parasite-Plant Pathogen-Wood Saprotroph
OTU_1219	0	0	0	0	0	0	0	0	4	0	0	0	k__Fungi; p__Ascomycota; c__Dothideomycetes; o__Mycosphaerellales; f__Teratosphaeriaceae; g__Devriesia; s__Devriesia_pseudoamericana	Plant Pathogen
OTU_1220	0	1	0	0	0	0	0	0	3	0	0	0	k__Fungi; p__Ascomycota; c__Sordariomycetes; o__Hypocreales; f__Nectriaceae; g__Dialonectria; s__Dialonectria_episphaeria	Fungal Parasite
OTU_1326	0	0	0	0	0	0	1	1	1	0	0	1	k__Fungi; p__Ascomycota; c__Dothideomycetes; o__Pleosporales; f__Trematosphaeriaceae; g__Trematosphaeria; s__Trematosphaeria_heterospora	Undefined Saprotroph
OTU_1358	1	0	0	0	0	0	0	0	1	0	1	1	k__Fungi; p__Ascomycota; c__Dothideomycetes; o__Pleosporales; f__Sporormiaceae; g__Preussia; s__Preussia_sp._(in:_Fungi)	Undefined Saprotroph
OTU_1462	0	0	1	0	0	0	0	1	2	0	0	0	k__Fungi; p__Ascomycota; c__Dothideomycetes; o__Pleosporales; f__Didymellaceae; g__Phoma; s__aff._Phoma_sp.	Animal Pathogen-Plant Pathogen-Undefined Saprotroph
OTU_150	0	0	0	0	0	0	0	0	1	1	2	0	k__Fungi; p__Ascomycota; c__Leotiomycetes; o__Helotiales; f__unidentified; g__Cadophora; s__Cadophora_sp.	Endophyte
OTU_1682	0	0	0	0	0	0	0	0	2	2	0	0	k__Fungi; p__Mucoromycota; c__Glomeromycetes; o__Glomerales; f__Glomeraceae; g__Glomus; s__Glomus_sp._8_ZHNL-2013s	Arbuscular Mycorrhizal
OTU_476	0	0	0	1	0	0	0	1	1	0	1	0	k__Fungi; p__Ascomycota; c__Orbiliomycetes; o__Orbiliales; f__Orbiliaceae; g__Orbilia; s__Orbilia_sp._HOB-2016ck	Wood Saprotroph
OTU_579	0	0	0	0	0	0	0	0	0	0	0	4	k__Fungi; p__Ascomycota; c__Sordariomycetes; o__Microascales; f__Microascaceae; g__Microascus; s__Microascus_anfractus	Animal Pathogen-Endophyte-Plant Pathogen-Undefined Saprotroph
OTU_59	0	1	2	1	0	0	0	0	0	0	0	0	k__Fungi; p__Basidiomycota; c__Agaricomycetes; o__Atheliales; f__Atheliaceae; g__unidentified; s__Atheliaceae_sp._YM2736	Ectomycorrhizal-Lichen Parasite-Lichenized-Plant Pathogen
OTU_612	0	0	0	0	1	0	0	0	3	0	0	0	k__Fungi; p__Ascomycota; c__Dothideomycetes; o__Pleosporales; f__Phaeosphaeriaceae; g__Phaeosphaeria; s__Phaeosphaeria_eustoma	Undefined Saprotroph
OTU_65	0	0	0	0	0	0	0	0	3	0	1	0	k__Fungi; p__Ascomycota; c__Dothideomycetes; o__Pleosporales; f__Trematosphaeriaceae; g__Trematosphaeria; s__Trematosphaeria_sp.	Undefined Saprotroph
OTU_741	0	0	0	0	0	0	0	0	0	0	0	4	k__Fungi; p__Ascomycota; c__Sordariomycetes; o__Sordariales; f__Chaetomiaceae; g__Botryotrichum; s__Botryotrichum_piluliferum	Undefined Saprotroph
OTU_774	0	0	0	0	0	0	0	3	0	0	0	1	k__Fungi; p__Ascomycota; c__Pezizomycetes; o__Pezizales; f__Pyronemataceae; g__unidentified; s__Pyronemataceae_sp._F79	Dung Saprotroph-Ectomycorrhizal-Soil Saprotroph-Wood Saprotroph
OTU_776	0	0	0	0	0	0	0	0	0	2	1	1	k__Fungi; p__Ascomycota; c__Arthoniomycetes; o__Lichenostigmatales; f__Phaeococcomycetaceae; g__Phaeococcomyces; s__Phaeococcomyces_eucalypti	Undefined Saprotroph
OTU_85	4	0	0	0	0	0	0	0	0	0	0	0	k__Fungi; p__Mucoromycota; c__Mucoromycetes; o__Mucorales; f__Rhizopodaceae; g__Rhizopus; s__Rhizopus_oryzae	Plant Pathogen-Undefined Saprotroph
OTU_881	0	0	0	0	0	0	0	0	0	0	3	1	k__Fungi; p__Basidiomycota; c__Microbotryomycetes; o__unidentified; f__unidentified; g__Colacogloea; s__Colacogloea_retinophila	Fungal Parasite
OTU_929	0	0	0	0	0	0	3	0	0	0	0	1	k__Fungi; p__Ascomycota; c__Leotiomycetes; o__Helotiales; f__Helotiaceae; g__Articulospora; s__Articulospora_sp.	Undefined Saprotroph
OTU_1	0	0	0	0	0	0	4	0	0	0	0	0	k__unidentified; p__unidentified; c__unidentified; o__unidentified; f__unidentified; g__unidentified; s__unidentified	-
OTU_1007	0	0	0	0	0	0	0	1	1	0	0	2	k__Fungi; p__unidentified; c__unidentified; o__unidentified; f__unidentified; g__unidentified; s__fungal_sp.	-
OTU_1102	0	0	0	0	0	0	0	0	4	0	0	0	k__Fungi; p__Ascomycota; c__unidentified; o__unidentified; f__unidentified; g__unidentified; s__Ascomycota_sp.	-
OTU_1181	0	1	0	0	0	0	0	0	2	0	0	1	k__Fungi; p__Ascomycota; c__Sordariomycetes; o__Hypocreales; f__Stachybotryaceae; g__Striatibotrys; s__Striatibotrys_yuccae	-
OTU_1199	0	2	0	0	0	0	0	0	2	0	0	0	k__Fungi; p__Ascomycota; c__Dothideomycetes; o__Pleosporales; f__unidentified; g__unidentified; s__Pleosporales_sp.	-
OTU_1269	0	0	0	0	0	0	0	0	0	4	0	0	k__Fungi; p__Ascomycota; c__Eurotiomycetes; o__Eurotiales; f__Aspergillaceae; g__Aspergillus; s__Aspergillus_cibarius	-
OTU_1285	0	0	0	3	1	0	0	0	0	0	0	0	k__Fungi; p__Ascomycota; c__unidentified; o__unidentified; f__unidentified; g__Aporospora; s__Aporospora_terricola	-
OTU_1290	0	0	0	0	0	0	0	0	4	0	0	0	k__Fungi; p__unidentified; c__unidentified; o__unidentified; f__unidentified; g__unidentified; s__fungal_sp.	-
OTU_134	0	0	0	1	0	0	0	0	0	0	3	0	k__Fungi; p__unidentified; c__unidentified; o__unidentified; f__unidentified; g__unidentified; s__fungal_sp.	-
OTU_1371	0	0	0	0	0	0	0	2	0	1	1	0	k__Fungi; p__unidentified; c__unidentified; o__unidentified; f__unidentified; g__unidentified; s__fungal_sp.	-
OTU_1431	0	0	0	0	0	4	0	0	0	0	0	0	k__unidentified; p__unidentified; c__unidentified; o__unidentified; f__unidentified; g__unidentified; s__unidentified	-
OTU_1447	0	0	0	0	0	4	0	0	0	0	0	0	k__Fungi; p__Ascomycota; c__Saccharomycetes; o__Saccharomycetales; f__Debaryomycetaceae; g__Candida; s__Candida_tropicalis	-
OTU_1494	0	0	0	0	0	0	0	2	0	0	0	2	k__Fungi; p__unidentified; c__unidentified; o__unidentified; f__unidentified; g__unidentified; s__fungal_sp.	-
OTU_1534	0	0	0	0	0	0	0	1	2	0	0	1	k__Fungi; p__Ascomycota; c__unidentified; o__unidentified; f__unidentified; g__unidentified; s__Pezizomycotina_sp._KO-groupE_2014	-
OTU_1543	0	1	0	0	0	0	0	0	3	0	0	0	k__Fungi; p__Basidiomycota; c__Tremellomycetes; o__Trichosporonales; f__Trichosporonaceae; g__Cutaneotrichosporon; s__Cutaneotrichosporon_moniliiforme	-
OTU_1580	0	0	0	1	1	0	0	0	0	0	1	1	k__Fungi; p__Basidiomycota; c__Tremellomycetes; o__Tremellales; f__Tremellaceae; g__Tremella; s__Tremella_subalpina	-
OTU_1687	0	0	0	0	0	0	0	4	0	0	0	0	k__unidentified; p__unidentified; c__unidentified; o__unidentified; f__unidentified; g__unidentified; s__unidentified	-
OTU_1746	0	0	0	0	0	0	0	1	1	0	2	0	k__Fungi; p__Ascomycota; c__Sordariomycetes; o__Sordariales; f__unidentified; g__unidentified; s__Sordariales_sp.	-
OTU_215	0	0	0	2	2	0	0	0	0	0	0	0	k__Viridiplantae; p__Streptophyta; c__Magnoliopsida; o__Lamiales; f__Orobanchaceae; g__Cistanche; s__Cistanche_sinensis	-
OTU_222	0	0	1	0	0	0	0	1	0	2	0	0	k__Viridiplantae; p__Streptophyta; c__Magnoliopsida; o__Lamiales; f__Orobanchaceae; g__Cistanche; s__Cistanche_sinensis	-
OTU_227	0	0	0	0	0	0	1	2	0	0	1	0	k__Viridiplantae; p__Streptophyta; c__Magnoliopsida; o__Lamiales; f__Orobanchaceae; g__Cistanche; s__Cistanche_sinensis	-
OTU_244	0	0	1	2	1	0	0	0	0	0	0	0	k__Viridiplantae; p__Streptophyta; c__Magnoliopsida; o__Lamiales; f__Orobanchaceae; g__Cistanche; s__Cistanche_sinensis	-
OTU_254	0	0	0	0	0	0	0	0	2	1	0	1	k__Fungi; p__unidentified; c__unidentified; o__unidentified; f__unidentified; g__unidentified; s__fungal_sp._Zf	-
OTU_322	0	0	4	0	0	0	0	0	0	0	0	0	k__Viridiplantae; p__Streptophyta; c__Magnoliopsida; o__Lamiales; f__Orobanchaceae; g__Cistanche; s__Cistanche_sinensis	-
OTU_364	0	0	0	0	4	0	0	0	0	0	0	0	k__Viridiplantae; p__Streptophyta; c__Magnoliopsida; o__Lamiales; f__Orobanchaceae; g__Cistanche; s__Cistanche_sinensis	-
OTU_449	2	1	0	0	0	0	0	1	0	0	0	0	k__Viridiplantae; p__Streptophyta; c__Magnoliopsida; o__Lamiales; f__Orobanchaceae; g__Cistanche; s__Cistanche_sinensis	-
OTU_596	0	0	0	0	0	0	0	2	0	0	0	2	k__Fungi; p__Ascomycota; c__Eurotiomycetes; o__Eurotiales; f__Aspergillaceae; g__Aspergillus; s__Aspergillus_tanneri	-
OTU_60	1	2	1	0	0	0	0	0	0	0	0	0	k__Fungi; p__Basidiomycota; c__Tremellomycetes; o__Tremellales; f__Tremellaceae; g__unidentified; s__Tremellaceae_sp.	-
OTU_693	0	0	1	0	0	3	0	0	0	0	0	0	k__Fungi; p__Ascomycota; c__Eurotiomycetes; o__Eurotiales; f__Aspergillaceae; g__Penicillium; s__Penicillium_ilerdanum	-
OTU_748	0	0	1	0	0	0	0	0	0	3	0	0	k__Fungi; p__Ascomycota; c__Dothideomycetes; o__Pleosporales; f__unidentified; g__unidentified; s__Pleosporales_sp.	-
OTU_784	1	1	2	0	0	0	0	0	0	0	0	0	k__Fungi; p__Ascomycota; c__Eurotiomycetes; o__Eurotiales; f__Aspergillaceae; g__Penicillium; s__Penicillium_sp.	-
OTU_804	0	0	0	0	0	0	0	0	0	0	2	2	k__Fungi; p__Ascomycota; c__Eurotiomycetes; o__Eurotiales; f__Aspergillaceae; g__Penicillium; s__Penicillium_sp._CMV-2018b	-
OTU_944	0	0	0	0	0	1	0	1	0	0	1	1	k__Fungi; p__Ascomycota; c__Dothideomycetes; o__unidentified; f__unidentified; g__Bonordeniella; s__Coniosporium_sp._MA4560	-
OTU_1034	0	0	0	0	0	0	0	0	2	0	1	0	k__Fungi; p__Ascomycota; c__Dothideomycetes; o__Pleosporales; f__Dictyosporiaceae; g__Pseudocoleophoma; s__Pseudocoleophoma_polygonicola	Undefined Saprotroph
OTU_1197	0	0	0	1	0	0	0	0	0	0	2	0	k__Fungi; p__Ascomycota; c__Sordariomycetes; o__Hypocreales; f__Nectriaceae; g__Cosmospora; s__Cosmospora_sp.	Animal Pathogen-Endophyte-Fungal Parasite-Lichen Parasite-Plant Pathogen-Wood Saprotroph
OTU_1202	0	0	0	0	0	0	0	0	0	0	0	3	k__Fungi; p__Ascomycota; c__Sordariomycetes; o__Hypocreales; f__Nectriaceae; g__Cosmospora; s__Cosmospora_viridescens	Animal Pathogen-Endophyte-Fungal Parasite-Lichen Parasite-Plant Pathogen-Wood Saprotroph
OTU_1233	0	0	0	0	0	0	0	0	1	1	0	1	k__Fungi; p__Ascomycota; c__Sordariomycetes; o__Hypocreales; f__Nectriaceae; g__Fusarium; s__Fusarium_equiseti	Animal Pathogen-Endophyte-Lichen Parasite-Plant Pathogen-Soil Saprotroph-Wood Saprotroph
OTU_1244	0	0	0	0	0	0	0	0	2	1	0	0	k__Fungi; p__Ascomycota; c__Eurotiomycetes; o__Verrucariales; f__Verrucariaceae; g__Placocarpus; s__Placocarpus_melanophthalmosus	Lichenized
OTU_1247	0	0	0	0	0	0	0	0	0	0	2	1	k__Fungi; p__Basidiomycota; c__Microbotryomycetes; o__Sporidiobolales; f__Sporidiobolaceae; g__Rhodosporidiobolus; s__Rhodosporidiobolus_sp.	Animal Pathogen-Undefined Saprotroph
OTU_1374	0	0	0	0	0	0	0	0	3	0	0	0	k__Fungi; p__Ascomycota; c__Dothideomycetes; o__Pleosporales; f__Sporormiaceae; g__Preussia; s__Preussia_sp._(in:_Fungi)	Undefined Saprotroph
OTU_1396	0	0	0	0	0	0	0	1	0	1	0	1	k__Fungi; p__Ascomycota; c__Dothideomycetes; o__Pleosporales; f__unidentified; g__Microsphaeropsis; s__Microsphaeropsis_olivacea	Animal Pathogen-Epiphyte
OTU_1413	0	0	0	0	0	0	0	1	1	0	0	1	k__Fungi; p__Ascomycota; c__Dothideomycetes; o__Pleosporales; f__Sporormiaceae; g__Preussia; s__Preussia_sp._(in:_Fungi)	Undefined Saprotroph
OTU_1433	0	0	0	0	0	0	0	1	1	0	0	1	k__Fungi; p__Ascomycota; c__Dothideomycetes; o__Pleosporales; f__Leptosphaeriaceae; g__Leptosphaeria; s__Leptosphaeria_contecta	Plant Pathogen
OTU_1452	0	0	0	0	0	0	0	0	1	0	1	1	k__Fungi; p__Ascomycota; c__Dothideomycetes; o__Pleosporales; f__Sporormiaceae; g__unidentified; s__Sporormiaceae_sp.	Dung Saprotroph-Plant Saprotroph
OTU_1490	0	0	0	1	0	0	0	0	0	0	2	0	k__Fungi; p__Ascomycota; c__Sordariomycetes; o__Hypocreales; f__Nectriaceae; g__Ilyonectria; s__Ilyonectria_destructans	Plant Pathogen
OTU_1493	0	0	0	0	0	0	0	1	2	0	0	0	k__Fungi; p__Mucoromycota; c__Glomeromycetes; o__Archaeosporales; f__Ambisporaceae; g__Ambispora; s__Ambispora_gerdemannii	Arbuscular Mycorrhizal
OTU_1679	0	1	0	0	0	0	0	0	0	2	0	0	k__Fungi; p__Mucoromycota; c__Glomeromycetes; o__Diversisporales; f__Diversisporaceae; g__Otospora; s__Otospora_bareae	Arbuscular Mycorrhizal
OTU_1758	0	0	0	0	0	0	0	2	1	0	0	0	k__Fungi; p__Ascomycota; c__Saccharomycetes; o__Saccharomycetales; f__Dipodascaceae; g__Geotrichum; s__Geotrichum_candidum	Animal Pathogen-Undefined Saprotroph
OTU_221	2	0	1	0	0	0	0	0	0	0	0	0	k__Fungi; p__Ascomycota; c__Saccharomycetes; o__Saccharomycetales; f__Pichiaceae; g__Pichia; s__Pichia_kudriavzevii	Animal Endosymbiont-Animal Pathogen-Plant Pathogen-Undefined Saprotroph
OTU_349	1	1	1	0	0	0	0	0	0	0	0	0	k__Fungi; p__Ascomycota; c__Leotiomycetes; o__Helotiales; f__Mollisiaceae; g__Phialocephala; s__Phialocephala_fortinii	Endophyte
OTU_372	0	0	1	0	0	0	0	1	0	1	0	0	k__Fungi; p__Mucoromycota; c__Mortierellomycetes; o__Mortierellales; f__Mortierellaceae; g__Mortierella; s__Mortierella_sp.	Endophyte-Litter Saprotroph-Soil Saprotroph-Undefined Saprotroph
OTU_421	0	0	0	0	0	0	0	0	3	0	0	0	k__Fungi; p__Mucoromycota; c__Mortierellomycetes; o__Mortierellales; f__Mortierellaceae; g__Mortierella; s__Mortierella_oligospora	Endophyte-Litter Saprotroph-Soil Saprotroph-Undefined Saprotroph
OTU_541	0	0	0	0	0	0	0	0	1	2	0	0	k__Fungi; p__Ascomycota; c__Dothideomycetes; o__Pleosporales; f__Pleosporaceae; g__Comoclathris; s__Comoclathris_sp.	Undefined Saprotroph
OTU_699	0	0	0	0	0	0	0	0	1	2	0	0	k__Fungi; p__Ascomycota; c__Dothideomycetes; o__Pleosporales; f__Sporormiaceae; g__Preussia; s__Preussia_sp._(in:_Fungi)	Undefined Saprotroph
OTU_78	0	0	0	0	0	0	0	1	0	0	0	2	k__Fungi; p__Basidiomycota; c__Agaricomycetes; o__Agaricales; f__Agaricaceae; g__Lepiota; s__Lepiota_sp.	Undefined Saprotroph
OTU_786	0	0	0	0	0	0	0	0	0	1	0	2	k__Fungi; p__Ascomycota; c__Dothideomycetes; o__Pleosporales; f__Pleosporaceae; g__Comoclathris; s__Comoclathris_lini	Undefined Saprotroph
OTU_803	2	0	0	1	0	0	0	0	0	0	0	0	k__Fungi; p__Ascomycota; c__Eurotiomycetes; o__Eurotiales; f__Aspergillaceae; g__Xeromyces; s__Xeromyces_bisporus	Undefined Saprotroph
OTU_845	0	0	0	2	0	0	0	0	0	0	1	0	k__Fungi; p__Ascomycota; c__Dothideomycetes; o__Minutisphaerales; f__Acrogenosporaceae; g__Acrogenospora; s__Acrogenospora_thailandica	Undefined Saprotroph
OTU_893	0	0	0	0	0	0	0	0	1	1	1	0	k__Fungi; p__Ascomycota; c__Dothideomycetes; o__Pleosporales; f__Didymosphaeriaceae; g__Didymosphaeria; s__Didymosphaeria_futilis	Endophyte-Lichen Parasite-Plant Pathogen-Undefined Saprotroph
OTU_901	0	0	0	0	0	0	0	1	0	0	0	2	k__Fungi; p__Ascomycota; c__Sordariomycetes; o__Hypocreales; f__Niessliaceae; g__Monocillium; s__Monocillium_gamsii	Undefined Saprotroph
OTU_1031	0	1	0	1	0	0	1	0	0	0	0	0	k__Fungi; p__unidentified; c__unidentified; o__unidentified; f__unidentified; g__unidentified; s__fungal_sp.	-
OTU_1052	0	0	0	0	0	0	0	0	2	1	0	0	k__Fungi; p__Ascomycota; c__unidentified; o__unidentified; f__unidentified; g__unidentified; s__Ascomycota_sp.	-
OTU_1090	0	0	0	0	0	0	0	0	3	0	0	0	k__Fungi; p__unidentified; c__unidentified; o__unidentified; f__unidentified; g__unidentified; s__fungal_sp.	-
OTU_1098	0	0	0	0	0	0	0	2	1	0	0	0	k__Fungi; p__unidentified; c__unidentified; o__unidentified; f__unidentified; g__unidentified; s__fungal_sp.	-
OTU_1137	0	0	0	0	0	0	0	0	1	0	0	2	k__Fungi; p__Ascomycota; c__Eurotiomycetes; o__Eurotiales; f__Aspergillaceae; g__Aspergillus; s__Aspergillus_parasiticus	-
OTU_1231	0	1	0	0	0	1	1	0	0	0	0	0	k__Fungi; p__unidentified; c__unidentified; o__unidentified; f__unidentified; g__unidentified; s__fungal_sp.	-
OTU_1249	0	0	0	0	0	0	0	0	2	0	1	0	k__Fungi; p__unidentified; c__unidentified; o__unidentified; f__unidentified; g__unidentified; s__fungal_sp.	-
OTU_1264	0	0	0	0	0	0	0	1	1	0	1	0	k__Fungi; p__Ascomycota; c__Sordariomycetes; o__Sordariales; f__unidentified; g__unidentified; s__Sordariales_sp.	-
OTU_1284	0	0	0	0	0	0	0	3	0	0	0	0	k__Fungi; p__unidentified; c__unidentified; o__unidentified; f__unidentified; g__unidentified; s__fungal_sp._MKOTU91	-
OTU_1427	0	0	0	0	0	3	0	0	0	0	0	0	k__unidentified; p__unidentified; c__unidentified; o__unidentified; f__unidentified; g__unidentified; s__unidentified	-
OTU_1479	0	0	0	0	0	0	0	1	2	0	0	0	k__Fungi; p__unidentified; c__unidentified; o__unidentified; f__unidentified; g__unidentified; s__fungal_sp.	-
OTU_1485	0	0	0	1	0	0	0	2	0	0	0	0	k__unidentified; p__unidentified; c__unidentified; o__unidentified; f__unidentified; g__unidentified; s__unidentified	-
OTU_1486	0	0	0	0	0	0	0	0	0	0	3	0	k__unidentified; p__unidentified; c__unidentified; o__unidentified; f__unidentified; g__unidentified; s__unidentified	-
OTU_1489	0	0	0	0	0	0	0	1	0	0	0	2	k__Fungi; p__unidentified; c__unidentified; o__unidentified; f__unidentified; g__unidentified; s__fungal_sp.	-
OTU_1525	0	0	0	0	0	0	0	0	0	0	3	0	k__unidentified; p__unidentified; c__unidentified; o__unidentified; f__unidentified; g__unidentified; s__unidentified	-
OTU_1544	0	0	0	0	0	0	0	1	0	0	2	0	k__Fungi; p__Chytridiomycota; c__unidentified; o__unidentified; f__unidentified; g__unidentified; s__Chytridiomycota_sp.	-
OTU_156	0	0	0	0	0	0	0	1	2	0	0	0	k__Fungi; p__unidentified; c__unidentified; o__unidentified; f__unidentified; g__unidentified; s__fungal_sp.	-
OTU_1592	0	0	0	0	0	0	0	1	0	0	1	1	k__Metazoa; p__Arthropoda; c__Hexanauplia; o__Calanoida; f__Augaptilidae; g__Haloptilus; s__Haloptilus_spiniceps	-
OTU_164	1	0	0	0	0	0	0	0	0	0	0	2	k__Fungi; p__Chytridiomycota; c__Chytridiomycetes; o__Rhizophydiales; f__Rhizophydiaceae; g__Rhizophydium; s__Rhizophydium_carpophilum	-
OTU_1697	1	0	0	0	0	0	1	0	1	0	0	0	k__Fungi; p__Basidiomycota; c__Tremellomycetes; o__Tremellales; f__Bulleribasidiaceae; g__Vishniacozyma; s__Vishniacozyma_dimennae	-
OTU_1752	0	0	0	0	0	0	0	3	0	0	0	0	k__unidentified; p__unidentified; c__unidentified; o__unidentified; f__unidentified; g__unidentified; s__unidentified	-
OTU_1763	1	0	0	0	0	0	1	0	0	0	1	0	k__unidentified; p__unidentified; c__unidentified; o__unidentified; f__unidentified; g__unidentified; s__unidentified	-
OTU_23	0	0	3	0	0	0	0	0	0	0	0	0	k__Viridiplantae; p__Streptophyta; c__Magnoliopsida; o__Lamiales; f__Orobanchaceae; g__Cistanche; s__Cistanche_sinensis	-
OTU_247	1	0	0	0	0	0	0	2	0	0	0	0	k__Fungi; p__unidentified; c__unidentified; o__unidentified; f__unidentified; g__unidentified; s__fungal_sp.	-
OTU_274	1	0	0	0	0	0	0	2	0	0	0	0	k__Fungi; p__unidentified; c__unidentified; o__unidentified; f__unidentified; g__unidentified; s__fungal_sp.	-
OTU_288	0	0	0	0	0	0	0	2	0	0	0	1	k__Fungi; p__unidentified; c__unidentified; o__unidentified; f__unidentified; g__unidentified; s__fungal_sp.	-
OTU_297	0	0	0	0	0	0	0	0	0	2	0	1	k__Viridiplantae; p__Streptophyta; c__Magnoliopsida; o__Lamiales; f__Orobanchaceae; g__Cistanche; s__Cistanche_sinensis	-
OTU_309	3	0	0	0	0	0	0	0	0	0	0	0	k__unidentified; p__unidentified; c__unidentified; o__unidentified; f__unidentified; g__unidentified; s__unidentified	-
OTU_426	0	0	0	0	0	0	0	0	1	1	1	0	k__Fungi; p__unidentified; c__unidentified; o__unidentified; f__unidentified; g__unidentified; s__fungal_sp._CCFEE_5324	-
OTU_52	1	0	1	0	1	0	0	0	0	0	0	0	k__Viridiplantae; p__Streptophyta; c__Magnoliopsida; o__Malpighiales; f__Salicaceae; g__Populus; s__Populus_davidiana	-
OTU_525	0	0	1	0	0	0	1	0	0	0	0	1	k__Fungi; p__Ascomycota; c__Dothideomycetes; o__unidentified; f__unidentified; g__unidentified; s__Dothideomycetes_sp.	-
OTU_529	0	0	0	0	0	0	0	0	3	0	0	0	k__Fungi; p__Ascomycota; c__Eurotiomycetes; o__Chaetothyriales; f__unidentified; g__unidentified; s__Chaetothyriales_sp._MP-2014	-
OTU_578	0	0	0	0	0	0	0	1	1	0	1	0	k__Fungi; p__unidentified; c__unidentified; o__unidentified; f__unidentified; g__unidentified; s__fungal_sp.	-
OTU_606	0	0	0	0	0	0	0	0	2	1	0	0	k__Fungi; p__Ascomycota; c__Dothideomycetes; o__Pleosporales; f__unidentified; g__unidentified; s__Pleosporales_sp.	-
OTU_637	1	0	0	0	0	0	0	1	0	0	1	0	k__Fungi; p__unidentified; c__unidentified; o__unidentified; f__unidentified; g__unidentified; s__fungal_sp.	-
OTU_638	0	0	0	0	0	0	0	1	0	1	0	1	k__Fungi; p__Ascomycota; c__Dothideomycetes; o__Pleosporales; f__Lentitheciaceae; g__Darksidea; s__Darksidea_sp.	-
OTU_673	0	0	0	0	0	1	0	2	0	0	0	0	k__Fungi; p__Ascomycota; c__Dothideomycetes; o__Pleosporales; f__unidentified; g__unidentified; s__Pleosporales_sp.	-
OTU_752	0	0	1	0	0	0	0	0	2	0	0	0	k__Viridiplantae; p__Streptophyta; c__Magnoliopsida; o__Lamiales; f__Orobanchaceae; g__Cistanche; s__Cistanche_sinensis	-
OTU_757	0	0	0	0	0	0	1	0	0	1	0	1	k__Fungi; p__Ascomycota; c__unidentified; o__unidentified; f__unidentified; g__unidentified; s__Ascomycota_sp.	-
OTU_773	0	0	0	0	0	0	0	3	0	0	0	0	k__Fungi; p__Ascomycota; c__Eurotiomycetes; o__Eurotiales; f__Aspergillaceae; g__Penicillium; s__Penicillium_javanicum	-
OTU_799	0	0	0	0	0	0	0	2	0	0	0	1	k__Fungi; p__unidentified; c__unidentified; o__unidentified; f__unidentified; g__unidentified; s__fungal_sp._BMP2914	-
OTU_811	0	0	0	0	0	0	0	0	1	2	0	0	k__Fungi; p__unidentified; c__unidentified; o__unidentified; f__unidentified; g__unidentified; s__fungal_sp._MKOTU115	-
OTU_851	0	0	0	0	2	1	0	0	0	0	0	0	k__Viridiplantae; p__Streptophyta; c__Magnoliopsida; o__Lamiales; f__Orobanchaceae; g__Cistanche; s__Cistanche_sinensis	-
OTU_886	0	0	0	0	0	0	0	2	1	0	0	0	k__Fungi; p__unidentified; c__unidentified; o__unidentified; f__unidentified; g__unidentified; s__fungal_sp.	-
OTU_897	0	0	0	0	0	0	0	0	1	0	1	1	k__Fungi; p__Ascomycota; c__Sordariomycetes; o__Sordariales; f__unidentified; g__unidentified; s__Sordariales_sp.	-
OTU_1014	0	0	0	0	0	0	0	0	0	0	1	1	k__Fungi; p__Ascomycota; c__Sordariomycetes; o__Hypocreales; f__Sarocladiaceae; g__Sarocladium; s__Sarocladium_kiliense	Undefined Saprotroph
OTU_1077	0	0	0	0	0	0	0	0	2	0	0	0	k__Fungi; p__Basidiomycota; c__Pucciniomycetes; o__Pucciniales; f__Uropyxidaceae; g__Tranzschelia; s__Tranzschelia_discolor	Plant Pathogen
OTU_1084	0	0	0	0	0	0	0	1	0	0	1	0	k__Fungi; p__Ascomycota; c__Sordariomycetes; o__Hypocreales; f__Nectriaceae; g__Fusarium; s__Fusarium_avenaceum	Animal Pathogen-Endophyte-Lichen Parasite-Plant Pathogen-Soil Saprotroph-Wood Saprotroph
OTU_1133	0	0	0	0	0	0	0	0	0	2	0	0	k__Fungi; p__Ascomycota; c__Sordariomycetes; o__Xylariales; f__Xylariaceae; g__Xylaria; s__Xylaria_sp._ZJ19-B	Dung Saprotroph-Endophyte-Plant Pathogen-Undefined Saprotroph
OTU_1136	0	0	0	0	0	0	0	0	0	0	2	0	k__Fungi; p__Ascomycota; c__Sordariomycetes; o__Hypocreales; f__Nectriaceae; g__Cosmospora; s__Cosmospora_viridescens	Animal Pathogen-Endophyte-Fungal Parasite-Lichen Parasite-Plant Pathogen-Wood Saprotroph
OTU_1187	0	0	0	0	0	0	0	0	1	1	0	0	k__Fungi; p__Ascomycota; c__Leotiomycetes; o__Helotiales; f__Hyaloscyphaceae; g__Cistella; s__Cistella_sp.	Undefined Saprotroph
OTU_1198	0	0	0	0	0	0	0	0	0	0	1	1	k__Fungi; p__Ascomycota; c__Dothideomycetes; o__Pleosporales; f__Pleosporaceae; g__unidentified; s__Pleosporaceae_sp.	Endophyte-Lichen Parasite-Plant Pathogen-Undefined Saprotroph
OTU_1207	0	0	0	0	1	1	0	0	0	0	0	0	k__Fungi; p__Ascomycota; c__Sordariomycetes; o__Trichosphaeriales; f__Trichosphaeriaceae; g__Nigrospora; s__Nigrospora_sp.	Undefined Saprotroph
OTU_1216	0	0	2	0	0	0	0	0	0	0	0	0	k__Fungi; p__Ascomycota; c__Eurotiomycetes; o__Eurotiales; f__Aspergillaceae; g__Emericella; s__Emericella_dentata	Undefined Saprotroph
OTU_1223	0	0	0	0	0	0	0	0	0	0	0	2	k__Fungi; p__Ascomycota; c__Sordariomycetes; o__Hypocreales; f__Nectriaceae; g__Cosmospora; s__Cosmospora_sp._1_RJ2014	Animal Pathogen-Endophyte-Fungal Parasite-Lichen Parasite-Plant Pathogen-Wood Saprotroph
OTU_1230	0	0	0	0	1	1	0	0	0	0	0	0	k__Fungi; p__Ascomycota; c__Sordariomycetes; o__Trichosphaeriales; f__Trichosphaeriaceae; g__Nigrospora; s__Nigrospora_oryzae	Undefined Saprotroph
OTU_1242	0	0	0	0	0	0	0	1	0	0	0	1	k__Fungi; p__Ascomycota; c__Sordariomycetes; o__Hypocreales; f__Nectriaceae; g__Fusicolla; s__Fusicolla_acetilerea	Animal Pathogen-Endophyte-Fungal Parasite-Lichen Parasite-Plant Pathogen-Wood Saprotroph
OTU_1254	0	0	0	0	0	0	0	0	2	0	0	0	k__Fungi; p__Ascomycota; c__Sordariomycetes; o__Sordariales; f__Lasiosphaeriaceae; g__Apodus; s__Apodus_deciduus	Undefined Saprotroph
OTU_1333	0	0	0	0	0	0	0	2	0	0	0	0	k__Fungi; p__Ascomycota; c__Sordariomycetes; o__Hypocreales; f__Niessliaceae; g__Monocillium; s__Monocillium_gamsii	Undefined Saprotroph
OTU_1348	0	0	0	0	0	0	0	0	0	0	0	2	k__Fungi; p__Ascomycota; c__Sordariomycetes; o__Hypocreales; f__Nectriaceae; g__Fusarium; s__Fusarium_sp.	Animal Pathogen-Endophyte-Lichen Parasite-Plant Pathogen-Soil Saprotroph-Wood Saprotroph
OTU_1449	0	0	1	0	0	0	0	0	0	0	1	0	k__Fungi; p__Ascomycota; c__Sordariomycetes; o__Magnaporthales; f__Magnaporthaceae; g__unidentified; s__Magnaporthaceae_sp._RW3-4	Plant Pathogen
OTU_1455	0	0	2	0	0	0	0	0	0	0	0	0	k__Fungi; p__Ascomycota; c__Sordariomycetes; o__Glomerellales; f__Plectosphaerellaceae; g__Acrostalagmus; s__Acrostalagmus_annulatus	Endophyte-Undefined Saprotroph
OTU_1550	0	0	2	0	0	0	0	0	0	0	0	0	k__Fungi; p__Mucoromycota; c__Glomeromycetes; o__Glomerales; f__Glomeraceae; g__Funneliformis; s__Funneliformis_caledonium	Arbuscular Mycorrhizal
OTU_1560	0	0	0	0	0	0	0	0	0	0	1	1	k__Fungi; p__Basidiomycota; c__Tremellomycetes; o__Tremellales; f__Cryptococcaceae; g__Cryptococcus; s__Cryptococcus_sp._S-27	Animal Pathogen-Endophyte-Epiphyte-Undefined Saprotroph
OTU_1578	0	0	0	0	0	0	0	0	0	2	0	0	k__Fungi; p__Mucoromycota; c__Glomeromycetes; o__Glomerales; f__Glomeraceae; g__Rhizophagus; s__Rhizophagus_intraradices	Arbuscular Mycorrhizal
OTU_1587	0	0	1	1	0	0	0	0	0	0	0	0	k__Fungi; p__Basidiomycota; c__Wallemiomycetes; o__Wallemiales; f__Wallemiaceae; g__Wallemia; s__Wallemia_canadensis	Undefined Saprotroph
OTU_1620	0	0	0	0	0	0	0	0	2	0	0	0	k__Fungi; p__Ascomycota; c__Sordariomycetes; o__Microascales; f__Microascaceae; g__Wardomycopsis; s__Wardomycopsis_litoralis	Undefined Saprotroph
OTU_1630	0	0	0	0	0	0	0	0	0	0	0	2	k__Fungi; p__Mucoromycota; c__Glomeromycetes; o__Glomerales; f__Glomeraceae; g__Rhizophagus; s__Rhizophagus_invermaius	Arbuscular Mycorrhizal
OTU_1636	0	0	0	0	0	0	0	1	1	0	0	0	k__Fungi; p__Mucoromycota; c__Glomeromycetes; o__Glomerales; f__Glomeraceae; g__Glomus; s__Glomus_sp._1_SL-2017	Arbuscular Mycorrhizal
OTU_1655	0	0	0	0	0	1	0	0	1	0	0	0	k__Fungi; p__Mucoromycota; c__Glomeromycetes; o__Glomerales; f__Glomeraceae; g__Glomus; s__Glomus_sp._1_SL-2017	Arbuscular Mycorrhizal
OTU_1740	0	0	0	0	0	0	0	0	2	0	0	0	k__Fungi; p__Mucoromycota; c__Glomeromycetes; o__Glomerales; f__Glomeraceae; g__Glomus; s__Glomus_macrocarpum	Arbuscular Mycorrhizal
OTU_1750	0	0	0	0	0	0	0	1	0	0	1	0	k__Fungi; p__Ascomycota; c__Lecanoromycetes; o__Lecanorales; f__Cladoniaceae; g__Cladia; s__Cladia_aggregata	Lichenized
OTU_316	0	0	0	0	0	0	0	1	0	1	0	0	k__Fungi; p__Ascomycota; c__Eurotiomycetes; o__Chaetothyriales; f__Trichomeriaceae; g__Knufia; s__Knufia_petricola	Epiphyte
OTU_348	0	0	0	0	0	0	0	1	0	0	1	0	k__Fungi; p__Ascomycota; c__Eurotiomycetes; o__Chaetothyriales; f__Trichomeriaceae; g__Arthrocladium; s__Arthrocladium_caudatum	Epiphyte
OTU_377	0	0	0	0	0	0	0	1	0	1	0	0	k__Fungi; p__Ascomycota; c__Eurotiomycetes; o__Chaetothyriales; f__Trichomeriaceae; g__Knufia; s__Knufia_petricola	Epiphyte
OTU_422	0	0	0	0	0	0	0	0	0	2	0	0	k__Fungi; p__Ascomycota; c__Sordariomycetes; o__Hypocreales; f__Nectriaceae; g__Fusarium; s__Fusarium_sp.	Animal Pathogen-Endophyte-Lichen Parasite-Plant Pathogen-Soil Saprotroph-Wood Saprotroph
OTU_423	0	0	0	1	0	0	0	0	0	0	0	1	k__Fungi; p__Ascomycota; c__Pezizomycetes; o__Pezizales; f__Pezizaceae; g__Sarcopeziza; s__Sarcopeziza_sicula	Dung Saprotroph-Ectomycorrhizal-Litter Saprotroph-Undefined Saprotroph
OTU_424	0	0	0	0	0	2	0	0	0	0	0	0	k__Fungi; p__Ascomycota; c__Sordariomycetes; o__Hypocreales; f__Hypocreaceae; g__Trichoderma; s__Trichoderma_sp.	Animal Pathogen-Endophyte-Epiphyte-Fungal Parasite-Plant Pathogen-Wood Saprotroph
OTU_430	0	0	0	0	0	0	0	1	1	0	0	0	k__Fungi; p__Ascomycota; c__Eurotiomycetes; o__Chaetothyriales; f__Trichomeriaceae; g__Knufia; s__Knufia_tsunedae	Epiphyte
OTU_448	0	0	0	0	0	0	0	0	1	1	0	0	k__Fungi; p__Ascomycota; c__Eurotiomycetes; o__Chaetothyriales; f__Trichomeriaceae; g__Knufia; s__Knufia_peltigerae	Epiphyte
OTU_477	0	0	0	0	0	0	1	0	0	1	0	0	k__Fungi; p__Ascomycota; c__Eurotiomycetes; o__Verrucariales; f__Verrucariaceae; g__Bagliettoa; s__Bagliettoa_cazzae	Lichenized
OTU_511	0	0	0	0	0	0	0	0	0	2	0	0	k__Fungi; p__Ascomycota; c__Dothideomycetes; o__Pleosporales; f__Phaeosphaeriaceae; g__Italica; s__Italica_achilleae	Fungal Parasite-Plant Pathogen-Plant Saprotroph
OTU_513	0	0	0	0	0	0	0	1	0	0	0	1	k__Fungi; p__Basidiomycota; c__Agaricomycetes; o__Cantharellales; f__Ceratobasidiaceae; g__Ceratobasidium; s__Ceratobasidium_sp.	Endomycorrhizal-Plant Pathogen-Undefined Saprotroph
OTU_535	0	0	0	0	0	0	0	0	1	1	0	0	k__Fungi; p__Ascomycota; c__Dothideomycetes; o__Pleosporales; f__Phaeosphaeriaceae; g__Neosetophoma; s__Neosetophoma_samarorum	Undefined Saprotroph
OTU_555	0	0	0	0	0	0	0	0	0	0	1	1	k__Fungi; p__Ascomycota; c__Dothideomycetes; o__Pleosporales; f__Pleosporaceae; g__Comoclathris; s__Comoclathris_spartii	Undefined Saprotroph
OTU_564	0	0	0	0	0	0	1	1	0	0	0	0	k__Fungi; p__Ascomycota; c__Dothideomycetes; o__Pleosporales; f__Leptosphaeriaceae; g__Leptosphaeria; s__Leptosphaeria_ogilviensis	Plant Pathogen
OTU_565	0	0	0	0	0	0	0	1	0	0	0	1	k__Fungi; p__Ascomycota; c__Dothideomycetes; o__Pleosporales; f__Pleosporaceae; g__Curvularia; s__Curvularia_kusanoi	Plant Pathogen
OTU_593	0	1	0	0	1	0	0	0	0	0	0	0	k__Fungi; p__Ascomycota; c__Sordariomycetes; o__Microascales; f__Microascaceae; g__Microascus; s__Microascus_senegalensis	Animal Pathogen-Endophyte-Plant Pathogen-Undefined Saprotroph
OTU_608	0	0	0	0	0	0	0	0	0	1	0	1	k__Fungi; p__Ascomycota; c__Dothideomycetes; o__Pleosporales; f__Pleosporaceae; g__Comoclathris; s__Comoclathris_sp.	Undefined Saprotroph
OTU_615	0	0	0	0	0	0	0	0	2	0	0	0	k__Fungi; p__Ascomycota; c__Orbiliomycetes; o__Orbiliales; f__Orbiliaceae; g__Dactylellina; s__Dactylellina_haptospora	Undefined Saprotroph
OTU_655	0	0	0	0	0	0	0	1	1	0	0	0	k__Fungi; p__Ascomycota; c__Dothideomycetes; o__Pleosporales; f__Pleosporaceae; g__Alternaria; s__Alternaria_conjuncta	Animal Pathogen-Endophyte-Plant Pathogen-Wood Saprotroph
OTU_675	0	0	0	0	0	0	0	0	2	0	0	0	k__Fungi; p__Basidiomycota; c__Agaricomycetes; o__Cantharellales; f__Ceratobasidiaceae; g__unidentified; s__Ceratobasidiaceae_sp._CBS_605.93	Endomycorrhizal-Plant Pathogen-Undefined Saprotroph
OTU_678	0	0	0	0	0	0	0	0	0	0	0	2	k__Fungi; p__Ascomycota; c__Eurotiomycetes; o__Eurotiales; f__Trichocomaceae; g__Talaromyces; s__Talaromyces_purpureus	Undefined Saprotroph
OTU_680	0	0	1	0	0	1	0	0	0	0	0	0	k__Fungi; p__Ascomycota; c__Eurotiomycetes; o__Eurotiales; f__Trichocomaceae; g__Talaromyces; s__Talaromyces_atroroseus	Undefined Saprotroph
OTU_683	0	2	0	0	0	0	0	0	0	0	0	0	k__Fungi; p__Ascomycota; c__Sordariomycetes; o__Hypocreales; f__Hypocreaceae; g__Trichoderma; s__Trichoderma_sp.	Animal Pathogen-Endophyte-Epiphyte-Fungal Parasite-Plant Pathogen-Wood Saprotroph
OTU_694	1	0	1	0	0	0	0	0	0	0	0	0	k__Fungi; p__Ascomycota; c__Eurotiomycetes; o__Eurotiales; f__Trichocomaceae; g__Talaromyces; s__Talaromyces_columbinus	Undefined Saprotroph
OTU_713	0	0	0	0	0	0	0	0	1	0	0	1	k__Fungi; p__Ascomycota; c__Dothideomycetes; o__Pleosporales; f__Cucurbitariaceae; g__Pyrenochaeta; s__Pyrenochaeta_sp._shylm24	Plant Pathogen-Wood Saprotroph
OTU_721	0	0	0	0	0	0	0	1	0	1	0	0	k__Fungi; p__Ascomycota; c__Dothideomycetes; o__Pleosporales; f__Leptosphaeriaceae; g__Querciphoma; s__Querciphoma_carteri	Plant Pathogen-Wood Saprotroph
OTU_792	0	0	0	0	0	0	0	0	0	0	1	1	k__Fungi; p__Ascomycota; c__Pezizomycetes; o__Pezizales; f__Sarcosomataceae; g__Sarcosoma; s__Sarcosoma_sp.	Undefined Saprotroph
OTU_815	0	0	0	0	0	0	0	0	2	0	0	0	k__Fungi; p__Ascomycota; c__Dothideomycetes; o__Pleosporales; f__Phaeosphaeriaceae; g__Wojnowiciella; s__Wojnowiciella_dactylidis	Fungal Parasite-Plant Pathogen-Plant Saprotroph
OTU_826	0	1	0	0	0	0	0	1	0	0	0	0	k__Fungi; p__Ascomycota; c__Dothideomycetes; o__Pleosporales; f__Phaeosphaeriaceae; g__Wojnowiciella; s__Wojnowiciella_leptocarpi	Fungal Parasite-Plant Pathogen-Plant Saprotroph
OTU_833	0	0	0	0	0	0	0	1	1	0	0	0	k__Fungi; p__Ascomycota; c__Sordariomycetes; o__Annulatascales; f__Annulatascaceae; g__Ascitendus; s__Ascitendus_austriacus	Undefined Saprotroph
OTU_850	0	0	0	0	0	0	0	0	2	0	0	0	k__Fungi; p__Ascomycota; c__Sordariomycetes; o__Sordariales; f__Chaetomiaceae; g__Botryotrichum; s__Botryotrichum_murorum	Undefined Saprotroph
OTU_858	0	0	0	0	0	0	0	1	0	1	0	0	k__Fungi; p__Ascomycota; c__Sordariomycetes; o__Hypocreales; f__Niessliaceae; g__Monocillium; s__Monocillium_gamsii	Undefined Saprotroph
OTU_865	0	0	0	0	0	0	0	1	0	0	0	1	k__Fungi; p__Ascomycota; c__Sordariomycetes; o__Diaporthales; f__Valsaceae; g__Phomopsis; s__Phomopsis_sp.	Endophyte-Plant Pathogen-Undefined Saprotroph
OTU_931	0	1	0	0	0	0	0	0	1	0	0	0	k__Fungi; p__Ascomycota; c__Sordariomycetes; o__Hypocreales; f__Stachybotryaceae; g__Myrothecium; s__Myrothecium_sp._CL-2015	Undefined Saprotroph
OTU_951	0	0	1	0	0	1	0	0	0	0	0	0	k__Fungi; p__Ascomycota; c__Sordariomycetes; o__Sordariales; f__Chaetomiaceae; g__Trichocladium; s__Trichocladium_crispatum	Undefined Saprotroph
OTU_957	0	0	0	0	0	0	0	0	1	0	0	1	k__Fungi; p__Ascomycota; c__Sordariomycetes; o__Hypocreales; f__Nectriaceae; g__Fusarium; s__Fusarium_domesticum	Animal Pathogen-Endophyte-Lichen Parasite-Plant Pathogen-Soil Saprotroph-Wood Saprotroph
OTU_97	0	0	0	0	0	0	0	0	0	0	2	0	k__Fungi; p__Chytridiomycota; c__Chytridiomycetes; o__Synchytriales; f__Synchytriaceae; g__Synchytrium; s__Synchytrium_microbalum	Plant Pathogen
OTU_977	0	0	1	0	0	0	0	0	0	1	0	0	k__Fungi; p__Ascomycota; c__Sordariomycetes; o__Sordariales; f__Chaetomiaceae; g__Acrophialophora; s__Acrophialophora_sp._SQU-QU15	Plant Pathogen
OTU_984	0	0	0	0	0	0	0	0	0	2	0	0	k__Fungi; p__Ascomycota; c__Sordariomycetes; o__Hypocreales; f__Ophiocordycipitaceae; g__Hirsutella; s__Hirsutella_rhossiliensis	Animal Pathogen
OTU_990	0	0	0	0	0	0	0	0	0	2	0	0	k__Fungi; p__Ascomycota; c__Dothideomycetes; o__Pleosporales; f__Phaeosphaeriaceae; g__unidentified; s__Phaeosphaeriaceae_sp.	Fungal Parasite-Plant Pathogen-Plant Saprotroph
OTU_1005	0	0	0	0	0	0	1	0	0	1	0	0	k__Fungi; p__Basidiomycota; c__Tremellomycetes; o__Filobasidiales; f__Filobasidiaceae; g__Naganishia; s__Naganishia_friedmannii	-
OTU_1027	0	0	1	0	0	0	1	0	0	0	0	0	k__Fungi; p__Ascomycota; c__Sordariomycetes; o__unidentified; f__unidentified; g__unidentified; s__Sordariomycetes_sp.	-
OTU_1086	0	0	0	0	0	0	0	0	0	0	2	0	k__Fungi; p__Ascomycota; c__Dothideomycetes; o__Pleosporales; f__unidentified; g__Camarographium; s__Camarographium_sp._1_NV-2015	-
OTU_1112	0	0	0	0	0	0	0	0	2	0	0	0	k__Fungi; p__Ascomycota; c__Leotiomycetes; o__Helotiales; f__unidentified; g__unidentified; s__Helotiales_sp.	-
OTU_112	0	0	0	1	0	1	0	0	0	0	0	0	k__Viridiplantae; p__Streptophyta; c__Magnoliopsida; o__Lamiales; f__Orobanchaceae; g__Cistanche; s__Cistanche_sinensis	-
OTU_1148	0	0	0	0	0	0	0	2	0	0	0	0	k__Fungi; p__Ascomycota; c__Leotiomycetes; o__Helotiales; f__unidentified; g__unidentified; s__Helotiales_sp.	-
OTU_1184	1	0	0	0	0	0	0	1	0	0	0	0	k__Fungi; p__unidentified; c__unidentified; o__unidentified; f__unidentified; g__unidentified; s__fungal_sp.	-
OTU_1188	0	0	0	0	0	0	0	0	1	1	0	0	k__unidentified; p__unidentified; c__unidentified; o__unidentified; f__unidentified; g__unidentified; s__unidentified	-
OTU_1200	0	0	0	0	0	0	0	0	0	0	0	2	k__Fungi; p__unidentified; c__unidentified; o__unidentified; f__unidentified; g__unidentified; s__fungal_sp.	-
OTU_1243	0	0	0	1	0	0	0	0	0	0	0	1	k__Fungi; p__Basidiomycota; c__Microbotryomycetes; o__Sporidiobolales; f__unidentified; g__unidentified; s__Sporidiobolales_sp._LM531	-
OTU_1246	0	0	0	0	0	0	0	0	0	0	2	0	k__Fungi; p__unidentified; c__unidentified; o__unidentified; f__unidentified; g__unidentified; s__fungal_sp.	-
OTU_1287	0	0	0	0	0	0	2	0	0	0	0	0	k__unidentified; p__unidentified; c__unidentified; o__unidentified; f__unidentified; g__unidentified; s__unidentified	-
OTU_1349	0	0	0	0	0	0	0	0	1	0	1	0	k__Fungi; p__unidentified; c__unidentified; o__unidentified; f__unidentified; g__unidentified; s__fungal_sp.	-
OTU_1352	0	0	0	0	0	0	0	0	0	0	2	0	k__Fungi; p__unidentified; c__unidentified; o__unidentified; f__unidentified; g__unidentified; s__fungal_sp.	-
OTU_1372	0	0	0	0	0	0	0	1	0	0	1	0	k__Fungi; p__unidentified; c__unidentified; o__unidentified; f__unidentified; g__unidentified; s__fungal_sp.	-
OTU_1382	0	0	0	1	0	0	0	0	0	0	1	0	k__unidentified; p__unidentified; c__unidentified; o__unidentified; f__unidentified; g__unidentified; s__unidentified	-
OTU_1430	0	0	0	0	0	2	0	0	0	0	0	0	k__unidentified; p__unidentified; c__unidentified; o__unidentified; f__unidentified; g__unidentified; s__unidentified	-
OTU_1435	0	0	0	0	0	0	0	1	0	0	1	0	k__unidentified; p__unidentified; c__unidentified; o__unidentified; f__unidentified; g__unidentified; s__unidentified	-
OTU_1459	0	0	0	0	0	0	0	0	0	2	0	0	k__Fungi; p__unidentified; c__unidentified; o__unidentified; f__unidentified; g__unidentified; s__fungal_sp.	-
OTU_1469	0	0	0	0	0	0	0	0	1	0	1	0	k__Fungi; p__Ascomycota; c__Eurotiomycetes; o__Eurotiales; f__Aspergillaceae; g__Penicillium; s__Penicillium_oxalicum	-
OTU_1488	0	0	0	0	0	0	0	0	1	0	0	1	k__Fungi; p__unidentified; c__unidentified; o__unidentified; f__unidentified; g__unidentified; s__fungal_sp.	-
OTU_1510	0	0	0	0	0	0	1	0	0	0	1	0	k__Fungi; p__unidentified; c__unidentified; o__unidentified; f__unidentified; g__unidentified; s__fungal_sp.	-
OTU_1588	0	0	0	0	0	0	0	0	0	0	0	2	k__Fungi; p__unidentified; c__unidentified; o__unidentified; f__unidentified; g__unidentified; s__fungal_sp.	-
OTU_1722	0	0	0	0	0	0	0	2	0	0	0	0	k__Fungi; p__Mucoromycota; c__unidentified; o__unidentified; f__unidentified; g__unidentified; s__Glomeromycotina_sp.	-
OTU_1735	0	0	0	0	0	1	0	0	1	0	0	0	k__Fungi; p__Mucoromycota; c__unidentified; o__unidentified; f__unidentified; g__unidentified; s__Glomeromycotina_sp.	-
OTU_1742	0	0	0	0	0	0	0	0	2	0	0	0	k__Fungi; p__Ascomycota; c__Sordariomycetes; o__Sordariales; f__unidentified; g__unidentified; s__Sordariales_sp.	-
OTU_175	0	0	0	0	0	0	0	0	1	0	1	0	k__Fungi; p__unidentified; c__unidentified; o__unidentified; f__unidentified; g__unidentified; s__fungal_sp.	-
OTU_1755	0	0	2	0	0	0	0	0	0	0	0	0	k__Fungi; p__Ascomycota; c__Saccharomycetes; o__Saccharomycetales; f__Metschnikowiaceae; g__Clavispora; s__[Candida]_pseudointermedia	-
OTU_223	1	0	0	0	0	0	0	1	0	0	0	0	k__Viridiplantae; p__Streptophyta; c__Magnoliopsida; o__Lamiales; f__Orobanchaceae; g__Cistanche; s__Cistanche_sinensis	-
OTU_224	0	0	2	0	0	0	0	0	0	0	0	0	k__Viridiplantae; p__Streptophyta; c__Magnoliopsida; o__Lamiales; f__Orobanchaceae; g__Cistanche; s__Cistanche_sinensis	-
OTU_240	0	0	0	0	0	0	0	0	2	0	0	0	k__Fungi; p__unidentified; c__unidentified; o__unidentified; f__unidentified; g__unidentified; s__fungal_sp.	-
OTU_245	1	0	0	0	0	1	0	0	0	0	0	0	k__Viridiplantae; p__Streptophyta; c__Magnoliopsida; o__Lamiales; f__Orobanchaceae; g__Cistanche; s__Cistanche_sinensis	-
OTU_279	0	0	0	0	1	0	0	0	1	0	0	0	k__Fungi; p__unidentified; c__unidentified; o__unidentified; f__unidentified; g__unidentified; s__fungal_sp.	-
OTU_295	0	2	0	0	0	0	0	0	0	0	0	0	k__Viridiplantae; p__Streptophyta; c__Magnoliopsida; o__Lamiales; f__Orobanchaceae; g__Cistanche; s__Cistanche_sinensis	-
OTU_299	0	0	0	0	0	0	0	1	0	0	1	0	k__Fungi; p__Chytridiomycota; c__unidentified; o__unidentified; f__unidentified; g__unidentified; s__Chytridiomycota_sp.	-
OTU_302	0	1	1	0	0	0	0	0	0	0	0	0	k__Viridiplantae; p__Streptophyta; c__Magnoliopsida; o__Lamiales; f__Orobanchaceae; g__Cistanche; s__Cistanche_sinensis	-
OTU_36	1	0	0	1	0	0	0	0	0	0	0	0	k__Viridiplantae; p__Streptophyta; c__Magnoliopsida; o__Sapindales; f__Sapindaceae; g__Acer; s__Acer_barbinerve	-
OTU_388	0	0	0	1	0	0	0	0	0	0	1	0	k__Fungi; p__unidentified; c__unidentified; o__unidentified; f__unidentified; g__unidentified; s__fungal_sp.	-
OTU_472	0	0	0	0	0	0	0	1	1	0	0	0	k__Fungi; p__Ascomycota; c__Dothideomycetes; o__unidentified; f__unidentified; g__unidentified; s__Dothideomycetes_sp.	-
OTU_480	0	0	0	0	0	0	0	1	0	1	0	0	k__Fungi; p__unidentified; c__unidentified; o__unidentified; f__unidentified; g__unidentified; s__fungal_sp.	-
OTU_497	0	0	0	0	0	0	0	0	2	0	0	0	k__Fungi; p__unidentified; c__unidentified; o__unidentified; f__unidentified; g__unidentified; s__fungal_sp.	-
OTU_512	0	0	0	0	0	0	0	0	0	0	1	1	k__Fungi; p__Ascomycota; c__unidentified; o__unidentified; f__unidentified; g__unidentified; s__Ascomycota_sp._r238	-
OTU_570	0	0	0	0	0	0	0	2	0	0	0	0	k__Fungi; p__unidentified; c__unidentified; o__unidentified; f__unidentified; g__unidentified; s__fungal_sp.	-
OTU_636	0	0	0	0	0	0	0	1	1	0	0	0	k__Fungi; p__Ascomycota; c__Dothideomycetes; o__Pleosporales; f__unidentified; g__unidentified; s__Pleosporales_sp.	-
OTU_701	0	0	0	0	0	0	0	2	0	0	0	0	k__Fungi; p__unidentified; c__unidentified; o__unidentified; f__unidentified; g__unidentified; s__fungal_sp._16S-4	-
OTU_743	0	0	0	0	0	0	0	0	1	1	0	0	k__Fungi; p__unidentified; c__unidentified; o__unidentified; f__unidentified; g__unidentified; s__fungal_sp.	-
OTU_754	0	0	0	0	0	0	0	0	0	0	0	2	k__Fungi; p__unidentified; c__unidentified; o__unidentified; f__unidentified; g__unidentified; s__fungal_sp.	-
OTU_765	0	0	0	0	0	2	0	0	0	0	0	0	k__Fungi; p__unidentified; c__unidentified; o__unidentified; f__unidentified; g__unidentified; s__fungal_sp.	-
OTU_777	0	0	2	0	0	0	0	0	0	0	0	0	k__Fungi; p__Ascomycota; c__Eurotiomycetes; o__Onygenales; f__unidentified; g__Chrysosporium; s__Chrysosporium_sp.	-
OTU_781	0	0	0	1	0	0	0	0	0	0	1	0	k__Fungi; p__Ascomycota; c__Dothideomycetes; o__Pleosporales; f__unidentified; g__Camarographium; s__Camarographium_sp._1_NV-2015	-
OTU_812	0	0	0	0	0	0	1	0	0	0	1	0	k__Fungi; p__Ascomycota; c__Eurotiomycetes; o__Eurotiales; f__Aspergillaceae; g__Penicillium; s__Penicillium_sp._PSF46	-
OTU_824	0	0	0	0	0	0	0	0	0	0	1	1	k__Fungi; p__unidentified; c__unidentified; o__unidentified; f__unidentified; g__unidentified; s__fungal_sp.	-
OTU_828	0	0	0	0	0	0	0	0	0	1	1	0	k__Fungi; p__unidentified; c__unidentified; o__unidentified; f__unidentified; g__unidentified; s__fungal_sp.	-
OTU_836	0	0	0	0	0	0	0	1	0	1	0	0	k__Fungi; p__unidentified; c__unidentified; o__unidentified; f__unidentified; g__unidentified; s__fungal_sp.	-
OTU_873	0	0	0	0	0	0	0	0	1	1	0	0	k__Fungi; p__Ascomycota; c__Dothideomycetes; o__unidentified; f__unidentified; g__unidentified; s__Dothideomycetes_sp._genotype_158	-
OTU_884	0	0	0	0	0	0	0	0	2	0	0	0	k__Fungi; p__unidentified; c__unidentified; o__unidentified; f__unidentified; g__unidentified; s__fungal_sp.	-
OTU_89	0	0	1	0	1	0	0	0	0	0	0	0	k__Viridiplantae; p__Streptophyta; c__Magnoliopsida; o__Lamiales; f__Orobanchaceae; g__Cistanche; s__Cistanche_sinensis	-
OTU_932	0	0	0	0	0	0	0	1	0	1	0	0	k__Fungi; p__unidentified; c__unidentified; o__unidentified; f__unidentified; g__unidentified; s__fungal_sp.	-
OTU_94	1	0	0	0	0	0	0	0	1	0	0	0	k__Viridiplantae; p__Streptophyta; c__Magnoliopsida; o__Lamiales; f__Orobanchaceae; g__Cistanche; s__Cistanche_sinensis	-
OTU_943	0	0	1	0	0	0	0	0	0	1	0	0	k__Fungi; p__Ascomycota; c__unidentified; o__unidentified; f__unidentified; g__unidentified; s__Ascomycota_sp._UNEX_FECRGA_2012E360	-
OTU_958	0	0	0	0	0	0	0	1	0	1	0	0	k__Fungi; p__Ascomycota; c__Eurotiomycetes; o__Chaetothyriales; f__unidentified; g__unidentified; s__Chaetothyriales_sp._AR-2010	-
OTU_96	0	0	0	0	0	0	0	0	0	0	0	2	k__Fungi; p__unidentified; c__unidentified; o__unidentified; f__unidentified; g__unidentified; s__fungal_sp.	-
OTU_971	0	0	0	0	1	0	0	0	1	0	0	0	k__Fungi; p__Ascomycota; c__Dothideomycetes; o__unidentified; f__unidentified; g__Bonordeniella; s__Coniosporium_sp._MA4560	-
OTU_974	0	0	0	0	1	0	0	0	0	0	0	1	k__unidentified; p__unidentified; c__unidentified; o__unidentified; f__unidentified; g__unidentified; s__unidentified	-
OTU_979	0	0	0	0	0	0	1	1	0	0	0	0	k__Fungi; p__Ascomycota; c__unidentified; o__unidentified; f__unidentified; g__unidentified; s__Ascomycota_sp._H50	-
OTU_1003	0	0	0	0	0	0	0	0	0	0	0	1	k__Fungi; p__Ascomycota; c__Dothideomycetes; o__Pleosporales; f__Didymosphaeriaceae; g__unidentified; s__Didymosphaeriaceae_sp.	Endophyte-Lichen Parasite-Plant Pathogen-Undefined Saprotroph
OTU_1023	0	0	0	0	0	0	0	0	0	0	1	0	k__Fungi; p__Ascomycota; c__Dothideomycetes; o__Pleosporales; f__Didymosphaeriaceae; g__unidentified; s__Didymosphaeriaceae_sp.	Endophyte-Lichen Parasite-Plant Pathogen-Undefined Saprotroph
OTU_1025	0	0	0	0	0	0	0	0	0	1	0	0	k__Fungi; p__Ascomycota; c__Dothideomycetes; o__Pleosporales; f__Pleosporaceae; g__Alternaria; s__Alternaria_arborescens	Animal Pathogen-Endophyte-Plant Pathogen-Wood Saprotroph
OTU_1046	0	0	0	0	0	0	0	0	0	0	0	1	k__Fungi; p__Ascomycota; c__Sordariomycetes; o__Hypocreales; f__Nectriaceae; g__Nectria; s__Nectria_balansae	Animal Pathogen-Endophyte-Fungal Parasite-Lichen Parasite-Plant Pathogen-Wood Saprotroph
OTU_1051	0	0	0	0	0	0	0	0	1	0	0	0	k__Fungi; p__Ascomycota; c__Sordariomycetes; o__Xylariales; f__Xylariaceae; g__Xylaria; s__Xylaria_plebeja	Dung Saprotroph-Endophyte-Plant Pathogen-Undefined Saprotroph
OTU_1055	0	0	0	0	0	0	0	0	1	0	0	0	k__Fungi; p__Ascomycota; c__Dothideomycetes; o__Pleosporales; f__Phaeosphaeriaceae; g__Phaeosphaeria; s__Phaeosphaeria_sp.	Undefined Saprotroph
OTU_1062	0	0	0	0	0	0	0	0	1	0	0	0	k__Fungi; p__Ascomycota; c__Sordariomycetes; o__Annulatascales; f__Annulatascaceae; g__Longicollum; s__Longicollum_biappendiculatum	Undefined Saprotroph
OTU_1066	0	0	0	0	0	0	0	0	1	0	0	0	k__Fungi; p__Mucoromycota; c__Mortierellomycetes; o__Mortierellales; f__Mortierellaceae; g__Modicella; s__Modicella_malleola	Endophyte-Litter Saprotroph-Soil Saprotroph-Undefined Saprotroph
OTU_1075	0	0	0	0	0	0	0	0	0	0	1	0	k__Fungi; p__Ascomycota; c__Sordariomycetes; o__Coniochaetales; f__Coniochaetaceae; g__Coniochaeta; s__Coniochaeta_sp._wF3	Animal Pathogen-Dung Saprotroph-Endophyte-Lichen Parasite-Plant Pathogen-Undefined Saprotroph
OTU_1105	0	0	0	0	0	0	0	0	0	0	0	1	k__Fungi; p__Mucoromycota; c__Mortierellomycetes; o__Mortierellales; f__Mortierellaceae; g__Mortierella; s__Mortierella_sp._TC60c	Endophyte-Litter Saprotroph-Soil Saprotroph-Undefined Saprotroph
OTU_1132	0	0	0	0	0	0	0	0	1	0	0	0	k__Fungi; p__Ascomycota; c__Dothideomycetes; o__Pleosporales; f__Phaeosphaeriaceae; g__Sclerostagonospora; s__Sclerostagonospora_sp.	Undefined Saprotroph
OTU_116	0	0	0	0	0	0	0	0	0	0	0	1	k__Fungi; p__Ascomycota; c__Sordariomycetes; o__Hypocreales; f__Nectriaceae; g__Fusarium; s__Fusarium_sp.	Animal Pathogen-Endophyte-Lichen Parasite-Plant Pathogen-Soil Saprotroph-Wood Saprotroph
OTU_1162	0	0	0	0	0	0	0	0	0	1	0	0	k__Fungi; p__Ascomycota; c__Dothideomycetes; o__Pleosporales; f__Phaeosphaeriaceae; g__Phaeosphaeria; s__Phaeosphaeria_sp.	Undefined Saprotroph
OTU_1186	0	0	0	0	0	0	0	0	0	0	0	1	k__Fungi; p__Ascomycota; c__Sordariomycetes; o__Hypocreales; f__Nectriaceae; g__unidentified; s__Nectriaceae_sp._2_R._Kirschner_RRK13	Animal Pathogen-Endophyte-Fungal Parasite-Lichen Parasite-Plant Pathogen-Wood Saprotroph
OTU_1213	0	0	0	0	0	0	0	1	0	0	0	0	k__Fungi; p__Ascomycota; c__Dothideomycetes; o__Pleosporales; f__Lentitheciaceae; g__Keissleriella; s__Keissleriella_sp.	Undefined Saprotroph
OTU_1217	0	0	0	0	1	0	0	0	0	0	0	0	k__Fungi; p__Ascomycota; c__Sordariomycetes; o__Hypocreales; f__Nectriaceae; g__Fusicolla; s__Fusicolla_acetilerea	Animal Pathogen-Endophyte-Fungal Parasite-Lichen Parasite-Plant Pathogen-Wood Saprotroph
OTU_1221	0	0	1	0	0	0	0	0	0	0	0	0	k__Fungi; p__Ascomycota; c__unidentified; o__unidentified; f__unidentified; g__Acremonium; s__Acremonium_sp._BRO-2013	Animal Pathogen-Endophyte-Fungal Parasite-Plant Pathogen-Wood Saprotroph
OTU_1225	0	0	0	0	1	0	0	0	0	0	0	0	k__Fungi; p__Basidiomycota; c__Microbotryomycetes; o__Sporidiobolales; f__Sporidiobolaceae; g__Rhodotorula; s__Rhodotorula_sp.	Animal Endosymbiont-Animal Pathogen-Endophyte-Plant Pathogen-Undefined Saprotroph
OTU_1235	0	0	0	0	0	0	0	0	0	0	0	1	k__Fungi; p__Ascomycota; c__Sordariomycetes; o__Hypocreales; f__Nectriaceae; g__Fusarium; s__Fusarium_sp.	Animal Pathogen-Endophyte-Lichen Parasite-Plant Pathogen-Soil Saprotroph-Wood Saprotroph
OTU_1237	0	0	0	0	0	0	0	1	0	0	0	0	k__Fungi; p__Ascomycota; c__Sordariomycetes; o__Hypocreales; f__Nectriaceae; g__Cosmospora; s__Cosmospora_stilbosporae	Animal Pathogen-Endophyte-Fungal Parasite-Lichen Parasite-Plant Pathogen-Wood Saprotroph
OTU_1252	0	0	0	0	0	0	0	0	1	0	0	0	k__Fungi; p__Ascomycota; c__Sordariomycetes; o__Hypocreales; f__Nectriaceae; g__Fusarium; s__Fusarium_solani	Animal Pathogen-Endophyte-Lichen Parasite-Plant Pathogen-Soil Saprotroph-Wood Saprotroph
OTU_1289	1	0	0	0	0	0	0	0	0	0	0	0	k__Fungi; p__Ascomycota; c__Dothideomycetes; o__Pleosporales; f__Pleosporaceae; g__Alternaria; s__Alternaria_alternata	Animal Pathogen-Endophyte-Plant Pathogen-Wood Saprotroph
OTU_129	0	0	0	0	0	0	0	0	0	1	0	0	k__Fungi; p__Basidiomycota; c__Agaricomycetes; o__Agaricales; f__Entolomataceae; g__Entoloma; s__Entoloma_graphitipes	Ectomycorrhizal-Fungal Parasite-Soil Saprotroph-Undefined Saprotroph
OTU_1297	0	0	0	0	0	0	0	0	0	1	0	0	k__Fungi; p__Ascomycota; c__Sordariomycetes; o__Hypocreales; f__Nectriaceae; g__Fusarium; s__Fusarium_equiseti	Animal Pathogen-Endophyte-Lichen Parasite-Plant Pathogen-Soil Saprotroph-Wood Saprotroph
OTU_1299	0	0	0	0	0	0	0	0	1	0	0	0	k__Fungi; p__Ascomycota; c__Sordariomycetes; o__Hypocreales; f__Nectriaceae; g__Fusarium; s__Fusarium_oxysporum	Animal Pathogen-Endophyte-Lichen Parasite-Plant Pathogen-Soil Saprotroph-Wood Saprotroph
OTU_1315	0	0	0	0	0	0	0	0	1	0	0	0	k__Fungi; p__Ascomycota; c__Dothideomycetes; o__Mycosphaerellales; f__Teratosphaeriaceae; g__Phaeothecoidea; s__Phaeothecoidea_melaleuca	Undefined Saprotroph
OTU_1327	0	0	0	0	0	0	0	0	0	1	0	0	k__Fungi; p__Ascomycota; c__Sordariomycetes; o__Hypocreales; f__Nectriaceae; g__Fusarium; s__Fusarium_equiseti	Animal Pathogen-Endophyte-Lichen Parasite-Plant Pathogen-Soil Saprotroph-Wood Saprotroph
OTU_1335	0	0	0	1	0	0	0	0	0	0	0	0	k__Fungi; p__Basidiomycota; c__Microbotryomycetes; o__Sporidiobolales; f__Sporidiobolaceae; g__Sporobolomyces; s__Sporobolomyces_sp.	Fungal Parasite-Litter Saprotroph
OTU_1337	0	0	0	0	0	0	0	0	0	0	1	0	k__Fungi; p__Ascomycota; c__Dothideomycetes; o__Pleosporales; f__Corynesporascaceae; g__Corynespora; s__Corynespora_citricola	Undefined Saprotroph
OTU_1345	0	0	0	0	1	0	0	0	0	0	0	0	k__Fungi; p__Ascomycota; c__Dothideomycetes; o__Mycosphaerellales; f__Mycosphaerellaceae; g__Septoria; s__Septoria_steviae	Plant Pathogen
OTU_1356	0	0	0	0	0	0	0	0	1	0	0	0	k__Fungi; p__Ascomycota; c__Dothideomycetes; o__Pleosporales; f__Phaeosphaeriaceae; g__Ophiosphaerella; s__Ophiosphaerella_sp.	Undefined Saprotroph
OTU_1367	0	0	0	0	0	0	0	1	0	0	0	0	k__Fungi; p__Ascomycota; c__Dothideomycetes; o__Pleosporales; f__Sporormiaceae; g__Preussia; s__Preussia_sp._(in:_Fungi)	Undefined Saprotroph
OTU_1369	0	0	0	0	1	0	0	0	0	0	0	0	k__Fungi; p__Ascomycota; c__Dothideomycetes; o__Pleosporales; f__Sporormiaceae; g__Preussia; s__Preussia_similis	Undefined Saprotroph
OTU_1370	0	0	0	0	0	0	0	0	1	0	0	0	k__Fungi; p__Ascomycota; c__Dothideomycetes; o__Pleosporales; f__Lophiostomataceae; g__Biappendiculispora; s__Biappendiculispora_japonica	Plant Pathogen-Undefined Saprotroph
OTU_1385	0	0	0	0	0	0	0	0	1	0	0	0	k__Fungi; p__Ascomycota; c__Dothideomycetes; o__Pleosporales; f__Sporormiaceae; g__unidentified; s__Sporormiaceae_sp.	Dung Saprotroph-Plant Saprotroph
OTU_1412	0	0	0	0	0	0	0	0	1	0	0	0	k__Fungi; p__Ascomycota; c__Lecanoromycetes; o__Lecanorales; f__Parmeliaceae; g__Parmelina; s__Parmelina_tiliacea	Lichenized
OTU_146	0	1	0	0	0	0	0	0	0	0	0	0	k__Fungi; p__Ascomycota; c__Lecanoromycetes; o__Teloschistales; f__Teloschistaceae; g__Rufoplaca; s__Rufoplaca_arenaria	Lichenized
OTU_1470	0	0	0	0	1	0	0	0	0	0	0	0	k__Fungi; p__Basidiomycota; c__Cystobasidiomycetes; o__Cystobasidiales; f__unidentified; g__Occultifur; s__Occultifur_sp._TMS-2011	Fungal Parasite-Litter Saprotroph-Undefined Saprotroph
OTU_1471	0	0	0	0	0	0	0	0	0	0	0	1	k__Fungi; p__Basidiomycota; c__Cystobasidiomycetes; o__Cystobasidiales; f__unidentified; g__Occultifur; s__Occultifur_externus	Fungal Parasite-Litter Saprotroph-Undefined Saprotroph
OTU_1474	0	0	0	0	0	0	0	0	1	0	0	0	k__Fungi; p__Ascomycota; c__Dothideomycetes; o__Acrospermales; f__Acrospermaceae; g__Radulidium; s__Radulidium_subulatum	Stem Saprotroph-Wood Saprotroph
OTU_1500	0	0	0	0	0	0	0	0	0	1	0	0	k__Fungi; p__Ascomycota; c__Dothideomycetes; o__Pleosporales; f__Pleosporaceae; g__unidentified; s__Pleosporaceae_sp.	Endophyte-Lichen Parasite-Plant Pathogen-Undefined Saprotroph
OTU_1508	0	0	1	0	0	0	0	0	0	0	0	0	k__Fungi; p__Ascomycota; c__Dothideomycetes; o__Pleosporales; f__Pleosporaceae; g__unidentified; s__Pleosporaceae_sp.	Endophyte-Lichen Parasite-Plant Pathogen-Undefined Saprotroph
OTU_1523	0	0	0	0	0	0	0	0	1	0	0	0	k__Fungi; p__Mucoromycota; c__Glomeromycetes; o__Glomerales; f__Glomeraceae; g__Glomus; s__Glomus_aggregatum	Arbuscular Mycorrhizal
OTU_153	0	0	0	0	0	0	0	0	1	0	0	0	k__Fungi; p__Ascomycota; c__Lecanoromycetes; o__Teloschistales; f__Teloschistaceae; g__Rufoplaca; s__Rufoplaca_arenaria	Lichenized
OTU_1565	0	0	0	0	0	0	0	0	0	0	0	1	k__Fungi; p__Mucoromycota; c__Glomeromycetes; o__Glomerales; f__Glomeraceae; g__Rhizophagus; s__Rhizophagus_intraradices	Arbuscular Mycorrhizal
OTU_1568	0	0	0	0	0	1	0	0	0	0	0	0	k__Fungi; p__Mucoromycota; c__Glomeromycetes; o__Glomerales; f__Glomeraceae; g__Glomus; s__Glomus_sp._Bad_Sachsa	Arbuscular Mycorrhizal
OTU_1571	0	0	0	0	0	0	0	0	0	0	0	1	k__Fungi; p__Mucoromycota; c__Glomeromycetes; o__Diversisporales; f__Diversisporaceae; g__Diversispora; s__Diversispora_peridiata	Arbuscular Mycorrhizal
OTU_1573	0	0	0	0	0	0	0	0	1	0	0	0	k__Fungi; p__Basidiomycota; c__Agaricomycetes; o__Gloeophyllales; f__Gloeophyllaceae; g__Neolentinus; s__Neolentinus_lepideus	Wood Saprotroph
OTU_1577	0	0	0	0	0	0	0	1	0	0	0	0	k__Fungi; p__Mucoromycota; c__Glomeromycetes; o__Glomerales; f__Glomeraceae; g__Rhizophagus; s__Rhizophagus_melanus	Arbuscular Mycorrhizal
OTU_1586	0	0	0	0	0	0	0	0	0	1	0	0	k__Fungi; p__Mucoromycota; c__Glomeromycetes; o__Glomerales; f__Glomeraceae; g__Glomus; s__Glomus_sp._3_SUN-2011	Arbuscular Mycorrhizal
OTU_1595	0	0	0	0	0	0	0	0	0	1	0	0	k__Fungi; p__Mucoromycota; c__Glomeromycetes; o__Glomerales; f__Glomeraceae; g__Glomus; s__Glomus_sp._3_SUN-2011	Arbuscular Mycorrhizal
OTU_1601	0	0	0	0	0	0	0	0	0	1	0	0	k__Fungi; p__Mucoromycota; c__Glomeromycetes; o__Glomerales; f__Glomeraceae; g__Rhizophagus; s__Rhizophagus_intraradices	Arbuscular Mycorrhizal
OTU_1603	0	0	0	0	0	0	0	0	0	0	0	1	k__Fungi; p__Ascomycota; c__Pezizomycetes; o__Pezizales; f__Pyronemataceae; g__unidentified; s__Pyronemataceae_sp.	Dung Saprotroph-Ectomycorrhizal-Soil Saprotroph-Wood Saprotroph
OTU_1606	0	0	0	0	0	0	0	0	0	1	0	0	k__Fungi; p__Mucoromycota; c__Glomeromycetes; o__Glomerales; f__Glomeraceae; g__Rhizophagus; s__Rhizophagus_sp._MUCL_43208	Arbuscular Mycorrhizal
OTU_1617	0	0	0	0	0	0	0	1	0	0	0	0	k__Fungi; p__Mucoromycota; c__Glomeromycetes; o__Glomerales; f__Glomeraceae; g__Rhizophagus; s__Rhizophagus_intraradices	Arbuscular Mycorrhizal
OTU_1629	0	0	0	0	0	0	0	0	0	0	0	1	k__Fungi; p__Mucoromycota; c__Glomeromycetes; o__Glomerales; f__Glomeraceae; g__Rhizophagus; s__Rhizophagus_melanus	Arbuscular Mycorrhizal
OTU_1647	0	0	0	0	0	0	0	0	1	0	0	0	k__Fungi; p__Mucoromycota; c__Glomeromycetes; o__Glomerales; f__Glomeraceae; g__Funneliformis; s__Funneliformis_coronatus	Arbuscular Mycorrhizal
OTU_1658	0	0	0	0	0	0	0	0	0	0	0	1	k__Fungi; p__Mucoromycota; c__Glomeromycetes; o__Glomerales; f__Glomeraceae; g__Rhizophagus; s__Rhizophagus_melanus	Arbuscular Mycorrhizal
OTU_1664	0	0	0	0	0	0	0	0	0	0	1	0	k__Fungi; p__Mucoromycota; c__Glomeromycetes; o__Glomerales; f__Glomeraceae; g__Glomus; s__Glomus_tetrastratosum	Arbuscular Mycorrhizal
OTU_1681	0	0	0	0	0	0	0	0	0	1	0	0	k__Fungi; p__Mucoromycota; c__Glomeromycetes; o__Glomerales; f__Glomeraceae; g__Glomus; s__Glomus_sp._6_ZHNL-2013d	Arbuscular Mycorrhizal
OTU_1702	0	0	0	0	0	0	0	0	0	0	0	1	k__Fungi; p__Mucoromycota; c__Glomeromycetes; o__Glomerales; f__Claroideoglomeraceae; g__Claroideoglomus; s__Claroideoglomus_cf._drummondii	Arbuscular Mycorrhizal
OTU_1748	0	0	1	0	0	0	0	0	0	0	0	0	k__Fungi; p__Mucoromycota; c__Glomeromycetes; o__Diversisporales; f__Sacculosporaceae; g__Sacculospora; s__Sacculospora_baltica	Arbuscular Mycorrhizal
OTU_197	0	0	0	0	0	0	0	0	0	1	0	0	k__Fungi; p__Basidiomycota; c__Agaricomycetes; o__Cantharellales; f__Ceratobasidiaceae; g__Thanatephorus; s__Thanatephorus_cucumeris	Plant Pathogen
OTU_255	0	0	0	0	0	0	0	0	1	0	0	0	k__Fungi; p__Ascomycota; c__Pezizomycetes; o__Pezizales; f__unidentified; g__Coprotus; s__Coprotus_sp.	Dung Saprotroph-Undefined Saprotroph
OTU_267	0	0	0	0	0	0	0	0	1	0	0	0	k__Fungi; p__Ascomycota; c__Pezizomycetes; o__Pezizales; f__unidentified; g__Coprotus; s__Coprotus_sp.	Dung Saprotroph-Undefined Saprotroph
OTU_30	0	1	0	0	0	0	0	0	0	0	0	0	k__Fungi; p__Basidiomycota; c__Agaricomycetes; o__Boletales; f__Boletaceae; g__Caloboletus; s__Caloboletus_radicans	Ectomycorrhizal-Fungal Parasite-Plant Saprotroph-Wood Saprotroph
OTU_320	0	0	0	0	0	1	0	0	0	0	0	0	k__Fungi; p__Basidiomycota; c__Agaricomycetes; o__Agaricales; f__Hygrophoraceae; g__Hygrocybe; s__Hygrocybe_conica	Undefined Saprotroph-Undefined Symbiotroph
OTU_342	0	0	0	0	0	0	0	1	0	0	0	0	k__Fungi; p__Ascomycota; c__Eurotiomycetes; o__Onygenales; f__Onygenaceae; g__Auxarthron; s__Auxarthron_kuehnii	Undefined Saprotroph
OTU_353	0	0	0	0	0	0	0	0	1	0	0	0	k__Fungi; p__Basidiomycota; c__Agaricomycetes; o__Agaricales; f__Agaricaceae; g__Tulostoma; s__Tulostoma_cf._kotlabae_MJ3830	Soil Saprotroph
OTU_357	0	0	1	0	0	0	0	0	0	0	0	0	k__Fungi; p__Ascomycota; c__Leotiomycetes; o__Helotiales; f__Lachnaceae; g__Albotricha; s__Albotricha_sp._AU_BD31	Undefined Saprotroph
OTU_358	0	0	0	0	0	0	0	0	0	0	0	1	k__Fungi; p__Ascomycota; c__Eurotiomycetes; o__Chaetothyriales; f__Trichomeriaceae; g__Knufia; s__Knufia_petricola	Epiphyte
OTU_361	0	0	0	0	0	0	0	0	0	0	0	1	k__Fungi; p__Ascomycota; c__Eurotiomycetes; o__Onygenales; f__Arachnomycetaceae; g__Arachnomyces; s__Arachnomyces_jinanicus	Dung Saprotroph
OTU_379	0	0	0	0	0	0	0	0	1	0	0	0	k__Fungi; p__Ascomycota; c__Eurotiomycetes; o__Chaetothyriales; f__Trichomeriaceae; g__Bradymyces; s__Bradymyces_graniticola	Epiphyte
OTU_384	0	0	0	0	0	0	0	0	1	0	0	0	k__Fungi; p__Ascomycota; c__Eurotiomycetes; o__Chaetothyriales; f__Herpotrichiellaceae; g__unidentified; s__Herpotrichiellaceae_sp.	Animal Pathogen-Fungal Parasite-Undefined Saprotroph
OTU_407	0	0	0	0	0	0	0	0	0	0	0	1	k__Fungi; p__Ascomycota; c__Eurotiomycetes; o__Chaetothyriales; f__Trichomeriaceae; g__Knufia; s__Knufia_tsunedae	Epiphyte
OTU_417	1	0	0	0	0	0	0	0	0	0	0	0	k__Fungi; p__Basidiomycota; c__Dacrymycetes; o__Dacrymycetales; f__Dacrymycetaceae; g__Dacrymyces; s__Dacrymyces_cf._dictyosporus	Wood Saprotroph
OTU_45	0	0	1	0	0	0	0	0	0	0	0	0	k__Fungi; p__Basidiomycota; c__Agaricomycetes; o__Thelephorales; f__Thelephoraceae; g__Thelephora; s__Thelephora_sp._6_RG-2012	Ectomycorrhizal-Undefined Saprotroph
OTU_455	0	0	0	1	0	0	0	0	0	0	0	0	k__Fungi; p__Basidiomycota; c__Agaricomycetes; o__Thelephorales; f__Thelephoraceae; g__Tomentella; s__Tomentella_sp.	Ectomycorrhizal
OTU_475	0	0	0	0	0	0	0	0	1	0	0	0	k__Fungi; p__Ascomycota; c__Eurotiomycetes; o__Onygenales; f__Gymnoascaceae; g__Leucothecium; s__Leucothecium_emdenii	Undefined Saprotroph
OTU_482	0	0	0	0	0	0	0	0	1	0	0	0	k__Fungi; p__Ascomycota; c__Dothideomycetes; o__Pleosporales; f__Phaeosphaeriaceae; g__Ophiosimulans; s__Ophiosimulans_tanaceti	Fungal Parasite-Plant Pathogen-Plant Saprotroph
OTU_488	0	0	0	0	0	0	0	0	0	0	0	1	k__Fungi; p__Ascomycota; c__Eurotiomycetes; o__Onygenales; f__Arachnomycetaceae; g__Arachnomyces; s__Arachnomyces_sp._A1	Dung Saprotroph
OTU_519	0	0	0	0	0	0	0	0	1	0	0	0	k__Fungi; p__Basidiomycota; c__Agaricomycetes; o__Cantharellales; f__Ceratobasidiaceae; g__Ceratobasidium; s__Ceratobasidium_sp.	Endomycorrhizal-Plant Pathogen-Undefined Saprotroph
OTU_537	0	0	0	0	0	0	0	0	1	0	0	0	k__Fungi; p__Ascomycota; c__Dothideomycetes; o__Pleosporales; f__unidentified; g__Camarosporium; s__Camarosporium_sophorae	Endophyte-Plant Pathogen
OTU_557	0	0	0	0	0	0	0	0	0	1	0	0	k__Fungi; p__Ascomycota; c__Dothideomycetes; o__Pleosporales; f__Cucurbitariaceae; g__Pyrenochaeta; s__Pyrenochaeta_sp._shylm24	Plant Pathogen-Wood Saprotroph
OTU_562	0	0	0	0	0	0	0	1	0	0	0	0	k__Fungi; p__Ascomycota; c__Dothideomycetes; o__Pleosporales; f__Pleosporaceae; g__Comoclathris; s__Comoclathris_spartii	Undefined Saprotroph
OTU_563	0	1	0	0	0	0	0	0	0	0	0	0	k__Fungi; p__Basidiomycota; c__Agaricomycetes; o__Agaricales; f__Inocybaceae; g__Inocybe; s__Inocybe_lilacina	Ectomycorrhizal
OTU_577	0	0	0	0	0	0	0	0	0	1	0	0	k__Fungi; p__Ascomycota; c__Dothideomycetes; o__Pleosporales; f__Pleosporaceae; g__Curvularia; s__Curvularia_kusanoi	Plant Pathogen
OTU_580	0	0	0	0	0	0	0	1	0	0	0	0	k__Fungi; p__Ascomycota; c__Orbiliomycetes; o__Orbiliales; f__Orbiliaceae; g__Orbilia; s__Orbilia_sp._HOB-2016ar	Wood Saprotroph
OTU_582	0	0	0	0	0	0	0	0	0	1	0	0	k__Fungi; p__Ascomycota; c__Dothideomycetes; o__Pleosporales; f__Pleosporaceae; g__Comoclathris; s__Comoclathris_sp.	Undefined Saprotroph
OTU_588	0	0	0	0	0	0	0	0	1	0	0	0	k__Fungi; p__Ascomycota; c__Dothideomycetes; o__Pleosporales; f__Phaeosphaeriaceae; g__Chaetosphaeronema; s__Chaetosphaeronema_sp.	Fungal Parasite-Plant Pathogen-Plant Saprotroph
OTU_595	0	0	0	0	0	0	0	0	0	0	0	1	k__Fungi; p__Basidiomycota; c__Agaricomycetes; o__Corticiales; f__Corticiaceae; g__unidentified; s__Corticiaceae_sp.	Lichen Parasite-Plant Pathogen-Wood Saprotroph
OTU_605	0	0	0	0	0	0	0	0	1	0	0	0	k__Fungi; p__Ascomycota; c__Dothideomycetes; o__Pleosporales; f__Pleosporaceae; g__Comoclathris; s__Comoclathris_sp.	Undefined Saprotroph
OTU_611	0	0	0	0	0	0	0	0	0	0	1	0	k__Fungi; p__Ascomycota; c__Sordariomycetes; o__Togniniales; f__Togniniaceae; g__Phaeoacremonium; s__Phaeoacremonium_scolyti	Plant Pathogen
OTU_622	0	0	0	0	0	0	0	0	0	1	0	0	k__Fungi; p__Ascomycota; c__Dothideomycetes; o__Pleosporales; f__Phaeosphaeriaceae; g__Parastagonospora; s__Parastagonospora_sp.	Fungal Parasite-Plant Pathogen-Plant Saprotroph
OTU_630	0	0	1	0	0	0	0	0	0	0	0	0	k__Fungi; p__Ascomycota; c__Dothideomycetes; o__Pleosporales; f__Pleosporaceae; g__Curvularia; s__Curvularia_sp._LH3	Plant Pathogen
OTU_635	0	0	0	0	0	0	0	0	0	0	0	1	k__Fungi; p__Ascomycota; c__Dothideomycetes; o__Pleosporales; f__Pleosporaceae; g__Neocamarosporium; s__Neocamarosporium_salicornicola	Endophyte-Lichen Parasite-Plant Pathogen-Undefined Saprotroph
OTU_652	0	0	0	0	0	0	0	1	0	0	0	0	k__Fungi; p__Ascomycota; c__Dothideomycetes; o__Pleosporales; f__Pleosporaceae; g__Neocamarosporium; s__Neocamarosporium_sp.	Endophyte-Lichen Parasite-Plant Pathogen-Undefined Saprotroph
OTU_66	0	0	0	0	0	0	0	0	1	0	0	0	k__Fungi; p__Basidiomycota; c__Agaricomycetes; o__Agaricales; f__Agaricaceae; g__Tulostoma; s__Tulostoma_cf._cretaceum_MJ9304	Soil Saprotroph
OTU_677	0	0	0	0	0	0	1	0	0	0	0	0	k__Fungi; p__Ascomycota; c__Dothideomycetes; o__Pleosporales; f__Pleosporaceae; g__Neocamarosporium; s__Neocamarosporium_sp.	Endophyte-Lichen Parasite-Plant Pathogen-Undefined Saprotroph
OTU_681	0	0	0	0	0	0	0	0	0	1	0	0	k__Fungi; p__Ascomycota; c__Dothideomycetes; o__Pleosporales; f__Pleosporaceae; g__Curvularia; s__Curvularia_sp._MQ-4	Plant Pathogen
OTU_702	0	0	0	0	0	0	0	0	0	0	1	0	k__Fungi; p__Mucoromycota; c__Mortierellomycetes; o__Mortierellales; f__Mortierellaceae; g__Mortierella; s__Mortierella_sp.	Endophyte-Litter Saprotroph-Soil Saprotroph-Undefined Saprotroph
OTU_703	0	0	0	0	0	0	0	0	1	0	0	0	k__Fungi; p__Ascomycota; c__Eurotiomycetes; o__Eurotiales; f__Trichocomaceae; g__Talaromyces; s__Talaromyces_mimosinus	Undefined Saprotroph
OTU_709	0	0	0	0	0	0	0	0	0	0	1	0	k__Fungi; p__Ascomycota; c__Sordariomycetes; o__Togniniales; f__Togniniaceae; g__Phaeoacremonium; s__Phaeoacremonium_sp._Z9	Plant Pathogen
OTU_714	0	0	0	0	0	0	0	0	1	0	0	0	k__Fungi; p__Basidiomycota; c__Pucciniomycetes; o__Pucciniales; f__Uropyxidaceae; g__Tranzschelia; s__Tranzschelia_pruni-spinosae	Plant Pathogen
OTU_725	0	0	0	0	0	0	0	0	0	1	0	0	k__Fungi; p__Ascomycota; c__Dothideomycetes; o__Pleosporales; f__Sporormiaceae; g__Preussia; s__Preussia_sp._(in:_Fungi)	Undefined Saprotroph
OTU_740	0	0	0	0	0	0	0	0	1	0	0	0	k__Fungi; p__Ascomycota; c__Laboulbeniomycetes; o__Laboulbeniales; f__Laboulbeniaceae; g__Hesperomyces; s__Hesperomyces_virescens	Animal Pathogen
OTU_75	1	0	0	0	0	0	0	0	0	0	0	0	k__Fungi; p__Basidiomycota; c__Agaricomycetes; o__Atheliales; f__Atheliaceae; g__Myriococcum; s__Myriococcum_praecox	Ectomycorrhizal-Lichen Parasite-Lichenized-Plant Pathogen
OTU_755	0	1	0	0	0	0	0	0	0	0	0	0	k__Fungi; p__Basidiomycota; c__Agaricomycetes; o__Cantharellales; f__Ceratobasidiaceae; g__unidentified; s__Ceratobasidiaceae_sp._CBS_605.93	Endomycorrhizal-Plant Pathogen-Undefined Saprotroph
OTU_759	0	0	0	0	0	0	0	0	0	1	0	0	k__Fungi; p__Ascomycota; c__Eurotiomycetes; o__Eurotiales; f__Trichocomaceae; g__Talaromyces; s__Talaromyces_stipitatus	Undefined Saprotroph
OTU_766	0	0	0	0	1	0	0	0	0	0	0	0	k__Fungi; p__Ascomycota; c__Eurotiomycetes; o__Eurotiales; f__Trichocomaceae; g__Talaromyces; s__Talaromyces_purpureogenus	Undefined Saprotroph
OTU_768	0	0	1	0	0	0	0	0	0	0	0	0	k__Fungi; p__Ascomycota; c__Eurotiomycetes; o__Eurotiales; f__Trichocomaceae; g__Talaromyces; s__Talaromyces_funiculosus	Undefined Saprotroph
OTU_772	0	0	0	0	0	0	0	0	0	0	1	0	k__Fungi; p__Ascomycota; c__Dothideomycetes; o__Pleosporales; f__Cucurbitariaceae; g__Pyrenochaeta; s__Pyrenochaeta_sp.	Plant Pathogen-Wood Saprotroph
OTU_789	0	0	0	0	0	0	0	1	0	0	0	0	k__Fungi; p__Ascomycota; c__Sordariomycetes; o__Coniochaetales; f__Coniochaetaceae; g__unidentified; s__Coniochaetaceae_sp.	Animal Pathogen-Dung Saprotroph-Endophyte-Lichen Parasite-Plant Pathogen-Undefined Saprotroph
OTU_79	0	0	1	0	0	0	0	0	0	0	0	0	k__Fungi; p__Ascomycota; c__Pezizomycetes; o__Pezizales; f__Tuberaceae; g__Tuber; s__Tuber_rapaeodorum	Ectomycorrhizal
OTU_819	0	0	0	0	0	0	0	0	0	0	0	1	k__Fungi; p__Ascomycota; c__Pezizomycetes; o__Pezizales; f__Pyronemataceae; g__Pulvinula; s__Pulvinula_constellatio	Ectomycorrhizal
OTU_849	0	0	0	0	0	0	0	1	0	0	0	0	k__Fungi; p__Ascomycota; c__Sordariomycetes; o__Glomerellales; f__Glomerellaceae; g__Colletotrichum; s__Colletotrichum_gloeosporioides	Endophyte-Plant Pathogen
OTU_860	0	0	0	0	0	0	1	0	0	0	0	0	k__Fungi; p__Ascomycota; c__Pezizomycetes; o__Pezizales; f__Sarcosomataceae; g__Sarcosoma; s__Sarcosoma_sp.	Undefined Saprotroph
OTU_866	0	0	1	0	0	0	0	0	0	0	0	0	k__Fungi; p__Basidiomycota; c__Agaricomycetes; o__Sebacinales; f__Sebacinaceae; g__Sebacina; s__Sebacina_sp._MAS1	Ectomycorrhizal
OTU_867	0	0	0	0	0	0	0	0	0	0	0	1	k__Fungi; p__Ascomycota; c__Dothideomycetes; o__Pleosporales; f__Didymosphaeriaceae; g__unidentified; s__Didymosphaeriaceae_sp.	Endophyte-Lichen Parasite-Plant Pathogen-Undefined Saprotroph
OTU_906	0	0	0	0	0	0	0	0	0	0	0	1	k__Fungi; p__Mucoromycota; c__Mortierellomycetes; o__Mortierellales; f__Mortierellaceae; g__Mortierella; s__Mortierella_sp.	Endophyte-Litter Saprotroph-Soil Saprotroph-Undefined Saprotroph
OTU_913	0	0	0	0	0	0	1	0	0	0	0	0	k__Fungi; p__Ascomycota; c__Sordariomycetes; o__Microascales; f__Microascaceae; g__Trichurus; s__Trichurus_spiralis	Animal Pathogen-Endophyte-Plant Pathogen-Undefined Saprotroph
OTU_918	0	0	0	0	0	0	0	0	0	0	0	1	k__Fungi; p__Ascomycota; c__Dothideomycetes; o__Pleosporales; f__Pleosporaceae; g__Alternaria; s__Alternaria_porri	Animal Pathogen-Endophyte-Plant Pathogen-Wood Saprotroph
OTU_926	0	0	0	0	0	0	0	0	1	0	0	0	k__Fungi; p__Ascomycota; c__Dothideomycetes; o__Pleosporales; f__Phaeosphaeriaceae; g__Paraphoma; s__Paraphoma_chrysanthemicola	Fungal Parasite-Plant Pathogen-Plant Saprotroph
OTU_938	0	0	0	0	0	0	0	0	1	0	0	0	k__Fungi; p__Ascomycota; c__Sordariomycetes; o__Microascales; f__Microascaceae; g__Microascus; s__Microascus_pyramidus	Animal Pathogen-Endophyte-Plant Pathogen-Undefined Saprotroph
OTU_939	0	0	0	0	0	0	0	0	1	0	0	0	k__Fungi; p__Ascomycota; c__Eurotiomycetes; o__Chaetothyriales; f__Herpotrichiellaceae; g__Bonordeniella; s__[Coniosporium]_sp._MA4666	Animal Pathogen-Fungal Parasite-Undefined Saprotroph
OTU_942	0	0	0	0	0	0	0	0	0	1	0	0	k__Fungi; p__Mucoromycota; c__Mortierellomycetes; o__Mortierellales; f__Mortierellaceae; g__Mortierella; s__Mortierella_sp._L-1	Endophyte-Litter Saprotroph-Soil Saprotroph-Undefined Saprotroph
OTU_948	0	0	0	1	0	0	0	0	0	0	0	0	k__Fungi; p__Ascomycota; c__Eurotiomycetes; o__Chaetothyriales; f__Herpotrichiellaceae; g__Bonordeniella; s__[Coniosporium]_sp._MA4666	Animal Pathogen-Fungal Parasite-Undefined Saprotroph
OTU_998	0	0	0	0	0	0	0	0	0	0	0	1	k__Fungi; p__Ascomycota; c__Dothideomycetes; o__Pleosporales; f__Phaeosphaeriaceae; g__unidentified; s__Phaeosphaeriaceae_sp.	Fungal Parasite-Plant Pathogen-Plant Saprotroph
OTU_1002	0	0	0	0	0	0	0	0	0	0	0	1	k__Fungi; p__Mucoromycota; c__unidentified; o__unidentified; f__unidentified; g__unidentified; s__Mucoromycotina_sp._M61	-
OTU_1009	0	0	0	0	0	0	0	0	1	0	0	0	k__Fungi; p__unidentified; c__unidentified; o__unidentified; f__unidentified; g__unidentified; s__fungal_sp.	-
OTU_1017	0	0	0	0	0	0	0	1	0	0	0	0	k__Fungi; p__unidentified; c__unidentified; o__unidentified; f__unidentified; g__unidentified; s__fungal_sp.	-
OTU_1029	0	0	0	0	0	0	0	0	0	1	0	0	k__Fungi; p__Ascomycota; c__Lecanoromycetes; o__unidentified; f__unidentified; g__unidentified; s__Lecanoromycetes_sp.	-
OTU_1048	0	0	0	0	0	0	0	0	0	0	0	1	k__Fungi; p__Ascomycota; c__Eurotiomycetes; o__Chaetothyriales; f__unidentified; g__unidentified; s__Chaetothyriales_sp._AR-2010	-
OTU_1068	0	0	0	0	0	0	0	0	0	0	1	0	k__Fungi; p__Ascomycota; c__Sordariomycetes; o__Sordariales; f__unidentified; g__unidentified; s__Sordariales_sp.	-
OTU_1082	0	0	0	0	0	0	0	0	1	0	0	0	k__Fungi; p__unidentified; c__unidentified; o__unidentified; f__unidentified; g__unidentified; s__fungal_sp.	-
OTU_1087	0	0	0	0	0	0	0	1	0	0	0	0	k__Fungi; p__Ascomycota; c__unidentified; o__unidentified; f__unidentified; g__unidentified; s__Pezizomycotina_sp.	-
OTU_1122	0	0	0	0	0	0	0	1	0	0	0	0	k__Fungi; p__Ascomycota; c__unidentified; o__unidentified; f__unidentified; g__unidentified; s__Ascomycota_sp._H50	-
OTU_1130	0	0	0	0	0	0	0	1	0	0	0	0	k__Fungi; p__Ascomycota; c__Leotiomycetes; o__Helotiales; f__unidentified; g__unidentified; s__Helotiales_sp.	-
OTU_1173	0	0	0	0	0	0	0	0	0	0	1	0	k__Fungi; p__Ascomycota; c__Leotiomycetes; o__Helotiales; f__unidentified; g__unidentified; s__Helotiales_sp._r345	-
OTU_1192	0	0	0	0	0	1	0	0	0	0	0	0	k__Fungi; p__unidentified; c__unidentified; o__unidentified; f__unidentified; g__unidentified; s__fungal_sp.	-
OTU_1262	0	0	0	0	0	0	0	0	1	0	0	0	k__Fungi; p__Ascomycota; c__Sordariomycetes; o__unidentified; f__unidentified; g__Oncopodiella; s__Oncopodiella_trigonella	-
OTU_1305	0	0	0	0	0	1	0	0	0	0	0	0	k__unidentified; p__unidentified; c__unidentified; o__unidentified; f__unidentified; g__unidentified; s__unidentified	-
OTU_1306	0	0	0	0	0	0	0	0	1	0	0	0	k__Fungi; p__Ascomycota; c__Dothideomycetes; o__Eremomycetales; f__Eremomycetaceae; g__Arthrographis; s__Arthrographis_kalrae	-
OTU_1310	0	0	0	0	1	0	0	0	0	0	0	0	k__unidentified; p__unidentified; c__unidentified; o__unidentified; f__unidentified; g__unidentified; s__unidentified	-
OTU_1319	0	0	0	0	0	0	0	1	0	0	0	0	k__Fungi; p__unidentified; c__unidentified; o__unidentified; f__unidentified; g__unidentified; s__fungal_sp.	-
OTU_1388	0	0	0	0	0	0	0	0	1	0	0	0	k__Fungi; p__Ascomycota; c__unidentified; o__unidentified; f__unidentified; g__unidentified; s__Ascomycota_sp._UNEX_FECRGA_2012E207	-
OTU_14	0	1	0	0	0	0	0	0	0	0	0	0	k__unidentified; p__unidentified; c__unidentified; o__unidentified; f__unidentified; g__unidentified; s__unidentified	-
OTU_1409	0	0	0	0	0	0	0	0	0	1	0	0	k__Fungi; p__unidentified; c__unidentified; o__unidentified; f__unidentified; g__unidentified; s__fungal_sp._MG195Sc1R4x	-
OTU_1426	0	0	0	0	0	1	0	0	0	0	0	0	k__unidentified; p__unidentified; c__unidentified; o__unidentified; f__unidentified; g__unidentified; s__unidentified	-
OTU_1442	0	0	0	0	0	0	0	0	1	0	0	0	k__Viridiplantae; p__Streptophyta; c__Magnoliopsida; o__Lamiales; f__Orobanchaceae; g__Cistanche; s__Cistanche_sinensis	-
OTU_1444	0	0	0	0	0	0	0	0	0	1	0	0	k__Fungi; p__Ascomycota; c__Dothideomycetes; o__Pleosporales; f__unidentified; g__unidentified; s__Pleosporales_sp.	-
OTU_1451	0	0	0	0	1	0	0	0	0	0	0	0	k__unidentified; p__unidentified; c__unidentified; o__unidentified; f__unidentified; g__unidentified; s__unidentified	-
OTU_1466	0	0	0	0	0	0	0	1	0	0	0	0	k__Fungi; p__Ascomycota; c__Sordariomycetes; o__Hypocreales; f__unidentified; g__unidentified; s__Hypocreales_sp.	-
OTU_1477	0	0	0	0	0	0	0	0	0	0	1	0	k__Fungi; p__unidentified; c__unidentified; o__unidentified; f__unidentified; g__unidentified; s__fungal_sp.	-
OTU_1480	0	0	0	0	0	0	0	0	1	0	0	0	k__Fungi; p__Chytridiomycota; c__unidentified; o__unidentified; f__unidentified; g__unidentified; s__Chytridiomycota_sp.	-
OTU_1483	0	0	0	0	0	0	0	0	1	0	0	0	k__unidentified; p__unidentified; c__unidentified; o__unidentified; f__unidentified; g__unidentified; s__unidentified	-
OTU_1498	0	0	0	0	0	1	0	0	0	0	0	0	k__unidentified; p__unidentified; c__unidentified; o__unidentified; f__unidentified; g__unidentified; s__unidentified	-
OTU_1504	0	0	0	0	0	0	0	0	0	0	1	0	k__Fungi; p__Basidiomycota; c__Tremellomycetes; o__Tremellales; f__Cryptococcaceae; g__Kwoniella; s__Kwoniella_shandongensis	-
OTU_1528	0	0	0	0	0	0	1	0	0	0	0	0	k__Fungi; p__unidentified; c__unidentified; o__unidentified; f__unidentified; g__unidentified; s__fungal_sp.	-
OTU_1535	0	0	0	0	0	0	0	0	0	0	1	0	k__Fungi; p__unidentified; c__unidentified; o__unidentified; f__unidentified; g__unidentified; s__fungal_sp.	-
OTU_1547	0	0	0	0	0	0	0	1	0	0	0	0	k__Fungi; p__Chytridiomycota; c__Chytridiomycetes; o__Lobulomycetales; f__Lobulomycetaceae; g__Lobulomyces; s__Lobulomyces_poculatus	-
OTU_1553	0	0	0	0	0	0	0	0	1	0	0	0	k__Fungi; p__Basidiomycota; c__Tremellomycetes; o__Tremellales; f__Rhynchogastremataceae; g__Papiliotrema; s__Papiliotrema_laurentii	-
OTU_1564	0	0	0	0	0	0	0	0	1	0	0	0	k__Fungi; p__unidentified; c__unidentified; o__unidentified; f__unidentified; g__unidentified; s__fungal_sp.	-
OTU_1582	0	0	0	0	0	0	0	0	0	0	1	0	k__Metazoa; p__Porifera; c__Demospongiae; o__Dictyoceratida; f__Irciniidae; g__Ircinia; s__Ircinia_oros	-
OTU_1591	0	0	0	0	0	0	0	1	0	0	0	0	k__Metazoa; p__Cnidaria; c__Anthozoa; o__Scleractinia; f__Merulinidae; g__Coelastrea; s__Coelastrea_aspera	-
OTU_1600	0	0	0	0	0	0	0	1	0	0	0	0	k__Fungi; p__unidentified; c__unidentified; o__unidentified; f__unidentified; g__unidentified; s__fungal_sp.	-
OTU_1618	0	0	1	0	0	0	0	0	0	0	0	0	k__Fungi; p__Basidiomycota; c__Tremellomycetes; o__Tremellales; f__Bulleribasidiaceae; g__Hannaella; s__Hannaella_sinensis	-
OTU_1619	0	0	1	0	0	0	0	0	0	0	0	0	k__Metazoa; p__Porifera; c__Demospongiae; o__Dictyoceratida; f__Irciniidae; g__Ircinia; s__Ircinia_oros	-
OTU_1634	0	0	0	0	0	0	0	1	0	0	0	0	k__Fungi; p__Basidiomycota; c__Tremellomycetes; o__Holtermanniales; f__unidentified; g__Holtermanniella; s__Holtermanniella_takashimae	-
OTU_1657	0	0	0	0	0	0	0	0	0	1	0	0	k__Metazoa; p__Cnidaria; c__Anthozoa; o__Scleractinia; f__Merulinidae; g__Coelastrea; s__Coelastrea_aspera	-
OTU_1704	0	0	0	0	0	0	0	0	0	1	0	0	k__Fungi; p__unidentified; c__unidentified; o__unidentified; f__unidentified; g__unidentified; s__fungal_sp.	-
OTU_1717	0	0	0	0	1	0	0	0	0	0	0	0	k__unidentified; p__unidentified; c__unidentified; o__unidentified; f__unidentified; g__unidentified; s__unidentified	-
OTU_1725	0	0	0	1	0	0	0	0	0	0	0	0	k__unidentified; p__unidentified; c__unidentified; o__unidentified; f__unidentified; g__unidentified; s__unidentified	-
OTU_1728	0	0	0	0	0	0	0	0	0	1	0	0	k__unidentified; p__unidentified; c__unidentified; o__unidentified; f__unidentified; g__unidentified; s__unidentified	-
OTU_1745	0	0	0	0	0	0	0	0	0	0	1	0	k__unidentified; p__unidentified; c__unidentified; o__unidentified; f__unidentified; g__unidentified; s__unidentified	-
OTU_1753	0	0	0	1	0	0	0	0	0	0	0	0	k__Fungi; p__Ascomycota; c__Saccharomycetes; o__Saccharomycetales; f__Metschnikowiaceae; g__Clavispora; s__[Candida]_intermedia	-
OTU_1754	0	0	1	0	0	0	0	0	0	0	0	0	k__Fungi; p__unidentified; c__unidentified; o__unidentified; f__unidentified; g__unidentified; s__fungal_sp.	-
OTU_1756	0	0	0	0	0	0	0	0	0	0	1	0	k__Fungi; p__unidentified; c__unidentified; o__unidentified; f__unidentified; g__unidentified; s__fungal_sp.	-
OTU_1757	0	0	0	0	1	0	0	0	0	0	0	0	k__Viridiplantae; p__Streptophyta; c__Magnoliopsida; o__Solanales; f__Solanaceae; g__Solanum; s__Solanum_pennellii	-
OTU_1760	0	0	0	0	0	0	0	0	1	0	0	0	k__Fungi; p__unidentified; c__unidentified; o__unidentified; f__unidentified; g__unidentified; s__fungal_sp.	-
OTU_1761	0	0	0	0	0	0	0	0	1	0	0	0	k__Fungi; p__unidentified; c__unidentified; o__unidentified; f__unidentified; g__unidentified; s__fungal_sp.	-
OTU_21	0	0	0	0	0	1	0	0	0	0	0	0	k__unidentified; p__unidentified; c__unidentified; o__unidentified; f__unidentified; g__unidentified; s__unidentified	-
OTU_225	0	0	0	1	0	0	0	0	0	0	0	0	k__Viridiplantae; p__Streptophyta; c__Magnoliopsida; o__Lamiales; f__Orobanchaceae; g__Cistanche; s__Cistanche_sinensis	-
OTU_228	0	0	0	0	0	0	1	0	0	0	0	0	k__Viridiplantae; p__Streptophyta; c__Magnoliopsida; o__Lamiales; f__Orobanchaceae; g__Cistanche; s__Cistanche_sinensis	-
OTU_271	0	0	0	0	0	0	0	0	0	0	0	1	k__Fungi; p__unidentified; c__unidentified; o__unidentified; f__unidentified; g__unidentified; s__fungal_sp.	-
OTU_312	0	0	0	0	0	0	0	0	0	0	0	1	k__Fungi; p__unidentified; c__unidentified; o__unidentified; f__unidentified; g__unidentified; s__fungal_sp.	-
OTU_314	0	0	0	0	0	0	0	0	0	0	0	1	k__Fungi; p__Chytridiomycota; c__unidentified; o__unidentified; f__unidentified; g__unidentified; s__Chytridiomycota_sp.	-
OTU_329	0	0	0	0	0	0	0	0	0	0	0	1	k__Fungi; p__Ascomycota; c__unidentified; o__unidentified; f__unidentified; g__unidentified; s__Ascomycota_sp._UNEX_FECRGA_2012E703	-
OTU_340	0	0	0	0	0	0	0	0	0	0	1	0	k__Fungi; p__unidentified; c__unidentified; o__unidentified; f__unidentified; g__unidentified; s__fungal_sp.	-
OTU_347	0	0	0	0	0	0	0	0	0	1	0	0	k__Fungi; p__unidentified; c__unidentified; o__unidentified; f__unidentified; g__unidentified; s__fungal_sp._MG201S2r3x	-
OTU_360	0	1	0	0	0	0	0	0	0	0	0	0	k__Fungi; p__Ascomycota; c__Leotiomycetes; o__unidentified; f__unidentified; g__unidentified; s__Leotiomycetes_sp._CJL-2014	-
OTU_387	0	0	0	0	0	0	0	0	0	0	1	0	k__Fungi; p__Ascomycota; c__unidentified; o__unidentified; f__unidentified; g__Arcuadendron; s__Arcuadendron_triangulare	-
OTU_393	0	1	0	0	0	0	0	0	0	0	0	0	k__unidentified; p__unidentified; c__unidentified; o__unidentified; f__unidentified; g__unidentified; s__unidentified	-
OTU_43	0	0	1	0	0	0	0	0	0	0	0	0	k__Viridiplantae; p__Streptophyta; c__Magnoliopsida; o__Apiales; f__Apiaceae; g__Aegopodium; s__Aegopodium_podagraria	-
OTU_443	0	0	1	0	0	0	0	0	0	0	0	0	k__Fungi; p__Ascomycota; c__Sordariomycetes; o__Sordariales; f__Chaetomiaceae; g__Myceliophthora; s__Myceliophthora_sp._MTCC_3921	-
OTU_49	0	0	1	0	0	0	0	0	0	0	0	0	k__Viridiplantae; p__Streptophyta; c__Magnoliopsida; o__Ranunculales; f__Ranunculaceae; g__Actaea; s__Actaea_simplex	-
OTU_505	0	0	0	0	0	0	0	0	0	0	0	1	k__Fungi; p__Ascomycota; c__unidentified; o__unidentified; f__unidentified; g__unidentified; s__Pezizomycotina_sp.	-
OTU_531	0	0	1	0	0	0	0	0	0	0	0	0	k__unidentified; p__unidentified; c__unidentified; o__unidentified; f__unidentified; g__unidentified; s__unidentified	-
OTU_55	0	0	0	0	1	0	0	0	0	0	0	0	k__unidentified; p__unidentified; c__unidentified; o__unidentified; f__unidentified; g__unidentified; s__unidentified	-
OTU_553	0	0	1	0	0	0	0	0	0	0	0	0	k__Fungi; p__Ascomycota; c__Saccharomycetes; o__Saccharomycetales; f__Debaryomycetaceae; g__unidentified; s__[Candida]_palmioleophila	-
OTU_58	1	0	0	0	0	0	0	0	0	0	0	0	k__unidentified; p__unidentified; c__unidentified; o__unidentified; f__unidentified; g__unidentified; s__unidentified	-
OTU_587	0	0	0	0	0	1	0	0	0	0	0	0	k__unidentified; p__unidentified; c__unidentified; o__unidentified; f__unidentified; g__unidentified; s__unidentified	-
OTU_61	0	0	0	1	0	0	0	0	0	0	0	0	k__Viridiplantae; p__Streptophyta; c__Magnoliopsida; o__Malpighiales; f__Salicaceae; g__Salix; s__Salix_taoensis	-
OTU_613	0	0	0	0	1	0	0	0	0	0	0	0	k__Fungi; p__unidentified; c__unidentified; o__unidentified; f__unidentified; g__unidentified; s__fungal_sp.	-
OTU_639	0	0	1	0	0	0	0	0	0	0	0	0	k__Fungi; p__Ascomycota; c__Eurotiomycetes; o__Eurotiales; f__Aspergillaceae; g__Aspergillus; s__Aspergillus_terreus	-
OTU_645	0	0	0	0	0	0	0	1	0	0	0	0	k__Fungi; p__unidentified; c__unidentified; o__unidentified; f__unidentified; g__unidentified; s__fungal_sp.	-
OTU_653	0	0	0	0	0	0	0	0	0	1	0	0	k__Fungi; p__Ascomycota; c__Saccharomycetes; o__Saccharomycetales; f__Debaryomycetaceae; g__unidentified; s__[Candida]_saitoana	-
OTU_659	0	0	0	0	0	0	0	1	0	0	0	0	k__Fungi; p__unidentified; c__unidentified; o__unidentified; f__unidentified; g__unidentified; s__fungal_sp.	-
OTU_665	0	0	0	0	0	0	0	0	1	0	0	0	k__Fungi; p__Ascomycota; c__Dothideomycetes; o__Pleosporales; f__Lentitheciaceae; g__Darksidea; s__Darksidea_gamma	-
OTU_669	0	0	0	0	0	0	0	0	0	1	0	0	k__Fungi; p__unidentified; c__unidentified; o__unidentified; f__unidentified; g__unidentified; s__fungal_sp.	-
OTU_686	0	0	0	0	0	0	0	0	0	0	1	0	k__Fungi; p__unidentified; c__unidentified; o__unidentified; f__unidentified; g__unidentified; s__fungal_sp.	-
OTU_692	0	0	0	0	0	0	0	0	0	0	0	1	k__Fungi; p__Ascomycota; c__Sordariomycetes; o__unidentified; f__Phomatosporaceae; g__Phomatospora; s__Phomatospora_sp.	-
OTU_7	0	0	0	0	0	1	0	0	0	0	0	0	k__unidentified; p__unidentified; c__unidentified; o__unidentified; f__unidentified; g__unidentified; s__unidentified	-
OTU_720	0	0	0	0	0	0	0	0	0	1	0	0	k__Fungi; p__unidentified; c__unidentified; o__unidentified; f__unidentified; g__unidentified; s__fungal_sp.	-
OTU_723	0	0	0	0	0	0	0	1	0	0	0	0	k__Fungi; p__Ascomycota; c__Dothideomycetes; o__Dothideales; f__Dothioraceae; g__unidentified; s__Dothioraceae_sp._LM556	-
OTU_724	0	0	0	0	0	0	0	0	1	0	0	0	k__Fungi; p__Ascomycota; c__unidentified; o__unidentified; f__unidentified; g__unidentified; s__Ascomycota_sp.	-
OTU_730	0	0	0	0	0	0	0	0	1	0	0	0	k__Fungi; p__Ascomycota; c__Eurotiomycetes; o__Eurotiales; f__Aspergillaceae; g__Penicillium; s__Penicillium_lassenii	-
OTU_738	0	1	0	0	0	0	0	0	0	0	0	0	k__Fungi; p__unidentified; c__unidentified; o__unidentified; f__unidentified; g__unidentified; s__fungal_sp.	-
OTU_747	0	0	0	0	0	0	0	0	0	0	0	1	k__Fungi; p__Ascomycota; c__Eurotiomycetes; o__Eurotiales; f__Aspergillaceae; g__Aspergillus; s__Aspergillus_leporis	-
OTU_769	0	0	0	0	0	0	1	0	0	0	0	0	k__Fungi; p__unidentified; c__unidentified; o__unidentified; f__unidentified; g__unidentified; s__fungal_sp.	-
OTU_771	0	0	0	0	0	0	0	0	0	0	1	0	k__Fungi; p__Ascomycota; c__unidentified; o__unidentified; f__unidentified; g__unidentified; s__Pezizomycotina_sp._KO-groupB_2014	-
OTU_780	0	0	0	0	0	0	0	0	0	0	0	1	k__Fungi; p__unidentified; c__unidentified; o__unidentified; f__unidentified; g__unidentified; s__fungal_sp.	-
OTU_795	0	0	0	0	0	0	0	0	1	0	0	0	k__Fungi; p__Ascomycota; c__Eurotiomycetes; o__Eurotiales; f__Aspergillaceae; g__Penicillium; s__Penicillium_sp.	-
OTU_8	0	0	0	0	0	1	0	0	0	0	0	0	k__unidentified; p__unidentified; c__unidentified; o__unidentified; f__unidentified; g__unidentified; s__unidentified	-
OTU_801	0	0	0	0	0	0	0	0	1	0	0	0	k__Fungi; p__Ascomycota; c__Eurotiomycetes; o__Chaetothyriales; f__unidentified; g__unidentified; s__Chaetothyriales_sp._AR-2010	-
OTU_842	0	0	0	0	0	0	0	0	0	1	0	0	k__Fungi; p__unidentified; c__unidentified; o__unidentified; f__unidentified; g__unidentified; s__fungal_sp.	-
OTU_844	0	0	0	0	0	0	0	1	0	0	0	0	k__Fungi; p__Ascomycota; c__Eurotiomycetes; o__Eurotiales; f__Aspergillaceae; g__Penicillium; s__Penicillium_corylophilum	-
OTU_889	0	0	0	0	0	0	0	0	0	0	1	0	k__Fungi; p__Basidiomycota; c__Agaricomycetes; o__Sebacinales; f__unidentified; g__Chaetospermum; s__Chaetospermum_chaetosporum	-
OTU_921	0	0	0	0	0	1	0	0	0	0	0	0	k__Fungi; p__Ascomycota; c__Eurotiomycetes; o__Eurotiales; f__Aspergillaceae; g__Aspergillus; s__Aspergillus_sepultus	-
OTU_936	0	0	0	1	0	0	0	0	0	0	0	0	k__unidentified; p__unidentified; c__unidentified; o__unidentified; f__unidentified; g__unidentified; s__unidentified	-
OTU_95	0	0	0	0	0	0	0	0	1	0	0	0	k__Fungi; p__unidentified; c__unidentified; o__unidentified; f__unidentified; g__unidentified; s__fungal_sp.	-
OTU_964	0	0	0	0	0	0	0	0	0	0	1	0	k__Fungi; p__Ascomycota; c__Dothideomycetes; o__Pleosporales; f__unidentified; g__unidentified; s__Pleosporales_sp._1_TMS-2011	-
OTU_966	0	0	0	0	0	1	0	0	0	0	0	0	k__Fungi; p__Ascomycota; c__Sordariomycetes; o__Sordariales; f__unidentified; g__unidentified; s__Sordariales_sp.	-
OTU_967	0	0	0	0	0	0	0	0	0	1	0	0	k__Fungi; p__Chytridiomycota; c__Chytridiomycetes; o__Rhizophydiales; f__Angulomycetaceae; g__Angulomyces; s__Angulomyces_argentinensis	-
OTU_972	0	0	1	0	0	0	0	0	0	0	0	0	k__Fungi; p__Ascomycota; c__Sordariomycetes; o__Sordariales; f__Chaetomiaceae; g__Humicola; s__Humicola_sp.	-
OTU_982	0	0	0	0	0	0	0	0	1	0	0	0	k__Fungi; p__Ascomycota; c__Sordariomycetes; o__Hypocreales; f__unidentified; g__Fusariella; s__Fusariella_sp._MFLUCC_15-0844	-
OTU_983	0	0	0	0	0	0	0	0	1	0	0	0	k__Fungi; p__unidentified; c__unidentified; o__unidentified; f__unidentified; g__unidentified; s__fungal_sp.	-
OTU_991	0	0	0	0	0	0	0	0	0	0	1	0	k__Fungi; p__unidentified; c__unidentified; o__unidentified; f__unidentified; g__unidentified; s__fungal_sp.	-
OTU_100	0	0	0	0	0	0	0	0	0	0	0	0	k__Fungi; p__Chytridiomycota; c__Chytridiomycetes; o__Spizellomycetales; f__Powellomycetaceae; g__Powellomyces; s__Powellomyces_sp._EA	Plant Pathogen
OTU_1006	0	0	0	0	0	0	0	0	0	0	0	0	k__Fungi; p__Mucoromycota; c__Mortierellomycetes; o__Mortierellales; f__Mortierellaceae; g__Mortierella; s__Mortierella_sp._BlackDot	Endophyte-Litter Saprotroph-Soil Saprotroph-Undefined Saprotroph
OTU_1011	0	0	0	0	0	0	0	0	0	0	0	0	k__Fungi; p__Ascomycota; c__Dothideomycetes; o__Pleosporales; f__Pleosporaceae; g__Curvularia; s__Curvularia_inaequalis	Plant Pathogen
OTU_102	0	0	0	0	0	0	0	0	0	0	0	0	k__Fungi; p__Chytridiomycota; c__Chytridiomycetes; o__Spizellomycetales; f__Powellomycetaceae; g__Powellomyces; s__Powellomyces_sp._EA	Plant Pathogen
OTU_1026	0	0	0	0	0	0	0	0	0	0	0	0	k__Fungi; p__Ascomycota; c__Sordariomycetes; o__Hypocreales; f__unidentified; g__Acremonium; s__Acremonium_charticola	Animal Pathogen-Endophyte-Fungal Parasite-Plant Pathogen-Wood Saprotroph
OTU_1030	0	0	0	0	0	0	0	0	0	0	0	0	k__Fungi; p__Basidiomycota; c__Agaricomycetes; o__Auriculariales; f__unidentified; g__Oliveonia; s__Oliveonia_pauxilla	Undefined Saprotroph
OTU_1035	0	0	0	0	0	0	0	0	0	0	0	0	k__Fungi; p__Ascomycota; c__Dothideomycetes; o__Pleosporales; f__Phaeosphaeriaceae; g__Neosulcatispora; s__Neosulcatispora_agaves	Fungal Parasite-Plant Pathogen-Plant Saprotroph
OTU_1036	0	0	0	0	0	0	0	0	0	0	0	0	k__Fungi; p__Basidiomycota; c__Agaricomycetes; o__Geastrales; f__Geastraceae; g__Geastrum; s__Geastrum_floriforme	Undefined Saprotroph
OTU_1039	0	0	0	0	0	0	0	0	0	0	0	0	k__Fungi; p__Ascomycota; c__Dothideomycetes; o__Pleosporales; f__Pleosporaceae; g__Alternaria; s__Alternaria_chartarum	Animal Pathogen-Endophyte-Plant Pathogen-Wood Saprotroph
OTU_104	0	0	0	0	0	0	0	0	0	0	0	0	k__Fungi; p__Basidiomycota; c__Agaricomycetes; o__Agaricales; f__Psathyrellaceae; g__Coprinopsis; s__Coprinopsis_verticillata	Dung Saprotroph-Plant Saprotroph-Wood Saprotroph
OTU_1040	0	0	0	0	0	0	0	0	0	0	0	0	k__Fungi; p__Ascomycota; c__Lecanoromycetes; o__Umbilicariales; f__Umbilicariaceae; g__Umbilicaria; s__Umbilicaria_muehlenbergii	Lichenized
OTU_1044	0	0	0	0	0	0	0	0	0	0	0	0	k__Fungi; p__Basidiomycota; c__Tremellomycetes; o__Filobasidiales; f__Filobasidiaceae; g__Filobasidium; s__Filobasidium_floriforme	Undefined Saprotroph
OTU_1056	0	0	0	0	0	0	0	0	0	0	0	0	k__Fungi; p__Ascomycota; c__Dothideomycetes; o__Pleosporales; f__Dictyosporiaceae; g__Pseudocoleophoma; s__Pseudocoleophoma_bauhiniae	Undefined Saprotroph
OTU_1060	0	0	0	0	0	0	0	0	0	0	0	0	k__Fungi; p__Ascomycota; c__Dothideomycetes; o__Pleosporales; f__Pleosporaceae; g__Curvularia; s__Curvularia_hawaiiensis	Plant Pathogen
OTU_1061	0	0	0	0	0	0	0	0	0	0	0	0	k__Fungi; p__Ascomycota; c__Sordariomycetes; o__Sordariales; f__Chaetomiaceae; g__Amesia; s__Amesia_gelasinospora	Animal Pathogen
OTU_1064	0	0	0	0	0	0	0	0	0	0	0	0	k__Fungi; p__Ascomycota; c__Dothideomycetes; o__Pleosporales; f__Pleosporaceae; g__Alternaria; s__Alternaria_sp.	Animal Pathogen-Endophyte-Plant Pathogen-Wood Saprotroph
OTU_1067	0	0	0	0	0	0	0	0	0	0	0	0	k__Fungi; p__Ascomycota; c__Dothideomycetes; o__Pleosporales; f__Dictyosporiaceae; g__Pseudocoleophoma; s__Pseudocoleophoma_polygonicola	Undefined Saprotroph
OTU_107	0	0	0	0	0	0	0	0	0	0	0	0	k__Fungi; p__Chytridiomycota; c__Chytridiomycetes; o__Spizellomycetales; f__Powellomycetaceae; g__Powellomyces; s__Powellomyces_sp._EA	Plant Pathogen
OTU_1072	0	0	0	0	0	0	0	0	0	0	0	0	k__Fungi; p__Ascomycota; c__Sordariomycetes; o__Sordariales; f__Chaetomiaceae; g__Dichotomopilus; s__Dichotomopilus_erectus	Undefined Saprotroph
OTU_1076	0	0	0	0	0	0	0	0	0	0	0	0	k__Fungi; p__Ascomycota; c__unidentified; o__unidentified; f__unidentified; g__Acremonium; s__Acremonium_psammosporum	Animal Pathogen-Endophyte-Fungal Parasite-Plant Pathogen-Wood Saprotroph
OTU_1089	0	0	0	0	0	0	0	0	0	0	0	0	k__Fungi; p__Ascomycota; c__Sordariomycetes; o__Coniochaetales; f__Coniochaetaceae; g__Coniochaeta; s__Coniochaeta_sp._wF3	Animal Pathogen-Dung Saprotroph-Endophyte-Lichen Parasite-Plant Pathogen-Undefined Saprotroph
OTU_1093	0	0	0	0	0	0	0	0	0	0	0	0	k__Fungi; p__Ascomycota; c__Sordariomycetes; o__Glomerellales; f__Plectosphaerellaceae; g__Acrostalagmus; s__Acrostalagmus_luteoalbus	Endophyte-Undefined Saprotroph
OTU_1096	0	0	0	0	0	0	0	0	0	0	0	0	k__Fungi; p__Basidiomycota; c__Tremellomycetes; o__Cystofilobasidiales; f__Mrakiaceae; g__Mrakia; s__Mrakia_frigida	Soil Saprotroph-Undefined Saprotroph
OTU_1104	0	0	0	0	0	0	0	0	0	0	0	0	k__Fungi; p__Ascomycota; c__Dothideomycetes; o__Pleosporales; f__Dictyosporiaceae; g__Pseudoconiothyrium; s__Pseudoconiothyrium_broussonetiae	Undefined Saprotroph
OTU_111	0	0	0	0	0	0	0	0	0	0	0	0	k__Fungi; p__Basidiomycota; c__Agaricomycetes; o__Agaricales; f__Agaricaceae; g__Lepiota; s__Lepiota_sp.	Undefined Saprotroph
OTU_1111	0	0	0	0	0	0	0	0	0	0	0	0	k__Fungi; p__Ascomycota; c__Sordariomycetes; o__Hypocreales; f__Cordycipitaceae; g__Beauveria; s__Beauveria_bassiana	Animal Pathogen
OTU_1114	0	0	0	0	0	0	0	0	0	0	0	0	k__Fungi; p__Ascomycota; c__Sordariomycetes; o__Hypocreales; f__Bionectriaceae; g__Geosmithia; s__Geosmithia_sp.	Algal Parasite-Bryophyte Parasite-Fungal Parasite-Undefined Saprotroph
OTU_1115	0	0	0	0	0	0	0	0	0	0	0	0	k__Fungi; p__Ascomycota; c__Dothideomycetes; o__Pleosporales; f__Periconiaceae; g__Periconia; s__Periconia_macrospinosa	Endophyte-Plant Pathogen-Wood Saprotroph
OTU_1116	0	0	0	0	0	0	0	0	0	0	0	0	k__Fungi; p__Ascomycota; c__Dothideomycetes; o__Pleosporales; f__Melanommataceae; g__Pleotrichocladium; s__Pleotrichocladium_opacum	Wood Saprotroph
OTU_1131	0	0	0	0	0	0	0	0	0	0	0	0	k__Fungi; p__Ascomycota; c__Sordariomycetes; o__Hypocreales; f__Clavicipitaceae; g__Collarina; s__Collarina_aurantiaca	Endophyte-Epiphyte-Fungal Parasite-Insect Parasite
OTU_1139	0	0	0	0	0	0	0	0	0	0	0	0	k__Fungi; p__Ascomycota; c__Sordariomycetes; o__Hypocreales; f__unidentified; g__Acremonium; s__Acremonium_persicinum	Animal Pathogen-Endophyte-Fungal Parasite-Plant Pathogen-Wood Saprotroph
OTU_114	0	0	0	0	0	0	0	0	0	0	0	0	k__Fungi; p__Basidiomycota; c__Agaricomycetes; o__Agaricales; f__Entolomataceae; g__Entoloma; s__Entoloma_halophilum	Ectomycorrhizal-Fungal Parasite-Soil Saprotroph-Undefined Saprotroph
OTU_1140	0	0	0	0	0	0	0	0	0	0	0	0	k__Fungi; p__Ascomycota; c__Sordariomycetes; o__Hypocreales; f__Nectriaceae; g__Thyronectria; s__Thyronectria_coryli	Animal Pathogen-Endophyte-Fungal Parasite-Lichen Parasite-Plant Pathogen-Wood Saprotroph
OTU_1141	0	0	0	0	0	0	0	0	0	0	0	0	k__Fungi; p__Ascomycota; c__Sordariomycetes; o__Sordariales; f__Chaetomiaceae; g__Acrophialophora; s__Acrophialophora_nainiana	Plant Pathogen
OTU_1142	0	0	0	0	0	0	0	0	0	0	0	0	k__Fungi; p__Ascomycota; c__Sordariomycetes; o__Sordariales; f__Lasiosphaeriaceae; g__Schizothecium; s__Schizothecium_inaequale	Dung Saprotroph
OTU_115	0	0	0	0	0	0	0	0	0	0	0	0	k__Fungi; p__Basidiomycota; c__Agaricomycetes; o__Agaricales; f__Agaricaceae; g__Lepiota; s__Lepiota_coloratipes	Undefined Saprotroph
OTU_1155	0	0	0	0	0	0	0	0	0	0	0	0	k__Fungi; p__Ascomycota; c__Sordariomycetes; o__Hypocreales; f__Nectriaceae; g__Thyronectria; s__Thyronectria_aquifolii	Animal Pathogen-Endophyte-Fungal Parasite-Lichen Parasite-Plant Pathogen-Wood Saprotroph
OTU_1167	0	0	0	0	0	0	0	0	0	0	0	0	k__Fungi; p__Ascomycota; c__Dothideomycetes; o__Botryosphaeriales; f__Botryosphaeriaceae; g__Phaeobotryon; s__Phaeobotryon_negundinis	Plant Pathogen
OTU_117	0	0	0	0	0	0	0	0	0	0	0	0	k__Fungi; p__Ascomycota; c__Sordariomycetes; o__Hypocreales; f__Nectriaceae; g__Fusarium; s__Fusarium_sp.	Animal Pathogen-Endophyte-Lichen Parasite-Plant Pathogen-Soil Saprotroph-Wood Saprotroph
OTU_1189	0	0	0	0	0	0	0	0	0	0	0	0	k__Fungi; p__Ascomycota; c__Sordariomycetes; o__Glomerellales; f__Glomerellaceae; g__Colletotrichum; s__Colletotrichum_circinans	Endophyte-Plant Pathogen
OTU_119	0	0	0	0	0	0	0	0	0	0	0	0	k__Fungi; p__Basidiomycota; c__Agaricomycetes; o__Agaricales; f__Bolbitiaceae; g__Conocybe; s__Conocybe_hausknechtii	Undefined Saprotroph
OTU_1193	0	0	0	0	0	0	0	0	0	0	0	0	k__Fungi; p__Ascomycota; c__Pezizomycetes; o__Pezizales; f__Pezizaceae; g__Delastria; s__Delastria_sp.	Ectomycorrhizal
OTU_1203	0	0	0	0	0	0	0	0	0	0	0	0	k__Fungi; p__Ascomycota; c__Dothideomycetes; o__Pleosporales; f__Periconiaceae; g__Periconia; s__Periconia_epilithographicola	Endophyte-Plant Pathogen-Wood Saprotroph
OTU_1205	0	0	0	0	0	0	0	0	0	0	0	0	k__Fungi; p__Ascomycota; c__Sordariomycetes; o__Hypocreales; f__unidentified; g__Leucosphaerina; s__Leucosphaerina_sp.	Undefined Saprotroph
OTU_1206	0	0	0	0	0	0	0	0	0	0	0	0	k__Fungi; p__Ascomycota; c__Sordariomycetes; o__Hypocreales; f__Nectriaceae; g__Fusarium; s__Fusarium_sp.	Animal Pathogen-Endophyte-Lichen Parasite-Plant Pathogen-Soil Saprotroph-Wood Saprotroph
OTU_1209	0	0	0	0	0	0	0	0	0	0	0	0	k__Fungi; p__Ascomycota; c__Sordariomycetes; o__Hypocreales; f__Nectriaceae; g__Cosmospora; s__Cosmospora_viridescens	Animal Pathogen-Endophyte-Fungal Parasite-Lichen Parasite-Plant Pathogen-Wood Saprotroph
OTU_1218	0	0	0	0	0	0	0	0	0	0	0	0	k__Fungi; p__Ascomycota; c__Dothideomycetes; o__Pleosporales; f__Lentitheciaceae; g__Keissleriella; s__Keissleriella_dactylidis	Undefined Saprotroph
OTU_1222	0	0	0	0	0	0	0	0	0	0	0	0	k__Fungi; p__Ascomycota; c__Sordariomycetes; o__Microascales; f__Microascaceae; g__Lomentospora; s__Lomentospora_prolificans	Undefined Saprotroph
OTU_1224	0	0	0	0	0	0	0	0	0	0	0	0	k__Fungi; p__Ascomycota; c__Dothideomycetes; o__Pleosporales; f__Lentitheciaceae; g__Keissleriella; s__Keissleriella_cirsii	Undefined Saprotroph
OTU_1226	0	0	0	0	0	0	0	0	0	0	0	0	k__Fungi; p__Ascomycota; c__Pezizomycetes; o__Pezizales; f__Pezizaceae; g__Delastria; s__Delastria_rosea	Ectomycorrhizal
OTU_1228	0	0	0	0	0	0	0	0	0	0	0	0	k__Fungi; p__Mucoromycota; c__Mortierellomycetes; o__Mortierellales; f__Mortierellaceae; g__Mortierella; s__Mortierella_sp.	Endophyte-Litter Saprotroph-Soil Saprotroph-Undefined Saprotroph
OTU_1229	0	0	0	0	0	0	0	0	0	0	0	0	k__Fungi; p__Basidiomycota; c__Microbotryomycetes; o__Sporidiobolales; f__Sporidiobolaceae; g__Rhodotorula; s__Rhodotorula_sp.	Animal Endosymbiont-Animal Pathogen-Endophyte-Plant Pathogen-Undefined Saprotroph
OTU_123	0	0	0	0	0	0	0	0	0	0	0	0	k__Fungi; p__Ascomycota; c__Pezizomycetes; o__Pezizales; f__Pyronemataceae; g__Boubovia; s__Boubovia_sp._M.H._80813	Dung Saprotroph-Ectomycorrhizal-Soil Saprotroph-Wood Saprotroph
OTU_1236	0	0	0	0	0	0	0	0	0	0	0	0	k__Fungi; p__Ascomycota; c__Sordariomycetes; o__Hypocreales; f__Cordycipitaceae; g__Beauveria; s__Beauveria_bassiana	Animal Pathogen
OTU_125	0	0	0	0	0	0	0	0	0	0	0	0	k__Fungi; p__Basidiomycota; c__Microbotryomycetes; o__Microbotryales; f__Microbotryaceae; g__Microbotryum; s__Microbotryum_intermedium	Plant Pathogen
OTU_1253	0	0	0	0	0	0	0	0	0	0	0	0	k__Fungi; p__Ascomycota; c__Sordariomycetes; o__Hypocreales; f__Nectriaceae; g__Fusarium; s__Fusarium_equiseti	Animal Pathogen-Endophyte-Lichen Parasite-Plant Pathogen-Soil Saprotroph-Wood Saprotroph
OTU_1256	0	0	0	0	0	0	0	0	0	0	0	0	k__Fungi; p__Ascomycota; c__Sordariomycetes; o__Hypocreales; f__unidentified; g__Leucosphaerina; s__Leucosphaerina_sp.	Undefined Saprotroph
OTU_1257	0	0	0	0	0	0	0	0	0	0	0	0	k__Fungi; p__Ascomycota; c__Sordariomycetes; o__Hypocreales; f__Nectriaceae; g__Fusarium; s__Fusarium_equiseti	Animal Pathogen-Endophyte-Lichen Parasite-Plant Pathogen-Soil Saprotroph-Wood Saprotroph
OTU_1258	0	0	0	0	0	0	0	0	0	0	0	0	k__Fungi; p__Ascomycota; c__Sordariomycetes; o__Hypocreales; f__unidentified; g__Leucosphaerina; s__Leucosphaerina_sp.	Undefined Saprotroph
OTU_126	0	0	0	0	0	0	0	0	0	0	0	0	k__Fungi; p__Basidiomycota; c__Agaricomycetes; o__Agaricales; f__Entolomataceae; g__Entoloma; s__Entoloma_sp.	Ectomycorrhizal-Fungal Parasite-Soil Saprotroph-Undefined Saprotroph
OTU_1261	0	0	0	0	0	0	0	0	0	0	0	0	k__Fungi; p__Ascomycota; c__Sordariomycetes; o__Hypocreales; f__Nectriaceae; g__Fusarium; s__Fusarium_solani	Animal Pathogen-Endophyte-Lichen Parasite-Plant Pathogen-Soil Saprotroph-Wood Saprotroph
OTU_1265	0	0	0	0	0	0	0	0	0	0	0	0	k__Fungi; p__Mucoromycota; c__Glomeromycetes; o__Glomerales; f__Glomeraceae; g__Dominikia; s__Dominikia_emiratia	Arbuscular Mycorrhizal
OTU_1267	0	0	0	0	0	0	0	0	0	0	0	0	k__Fungi; p__Ascomycota; c__Sordariomycetes; o__Hypocreales; f__unidentified; g__Leucosphaerina; s__Leucosphaerina_sp.	Undefined Saprotroph
OTU_1271	0	0	0	0	0	0	0	0	0	0	0	0	k__Fungi; p__Ascomycota; c__unidentified; o__unidentified; f__unidentified; g__Acremonium; s__Acremonium_sp._(in:_Ascomycota)	Animal Pathogen-Endophyte-Fungal Parasite-Plant Pathogen-Wood Saprotroph
OTU_1272	0	0	0	0	0	0	0	0	0	0	0	0	k__Fungi; p__Ascomycota; c__Sordariomycetes; o__Hypocreales; f__Nectriaceae; g__Fusarium; s__Fusarium_equiseti	Animal Pathogen-Endophyte-Lichen Parasite-Plant Pathogen-Soil Saprotroph-Wood Saprotroph
OTU_1273	0	0	0	0	0	0	0	0	0	0	0	0	k__Fungi; p__Ascomycota; c__Dothideomycetes; o__Pleosporales; f__Periconiaceae; g__Periconia; s__Periconia_algeriana	Endophyte-Plant Pathogen-Wood Saprotroph
OTU_1274	0	0	0	0	0	0	0	0	0	0	0	0	k__Fungi; p__Ascomycota; c__Dothideomycetes; o__Pleosporales; f__Pleosporaceae; g__Alternaria; s__Alternaria_longissima	Animal Pathogen-Endophyte-Plant Pathogen-Wood Saprotroph
OTU_1279	0	0	0	0	0	0	0	0	0	0	0	0	k__Fungi; p__Mucoromycota; c__Mortierellomycetes; o__Mortierellales; f__Mortierellaceae; g__Mortierella; s__Mortierella_sp._TUFC_20028	Endophyte-Litter Saprotroph-Soil Saprotroph-Undefined Saprotroph
OTU_1280	0	0	0	0	0	0	0	0	0	0	0	0	k__Fungi; p__Ascomycota; c__Sordariomycetes; o__Hypocreales; f__Nectriaceae; g__Fusarium; s__Fusarium_redolens	Animal Pathogen-Endophyte-Lichen Parasite-Plant Pathogen-Soil Saprotroph-Wood Saprotroph
OTU_1281	0	0	0	0	0	0	0	0	0	0	0	0	k__Fungi; p__Basidiomycota; c__Tremellomycetes; o__Filobasidiales; f__Filobasidiaceae; g__Filobasidium; s__Filobasidium_magnum	Undefined Saprotroph
OTU_1282	0	0	0	0	0	0	0	0	0	0	0	0	k__Fungi; p__Ascomycota; c__Dothideomycetes; o__Mycosphaerellales; f__Teratosphaeriaceae; g__Capnobotryella; s__Capnobotryella_sp._MA_4565	Undefined Saprotroph
OTU_1288	0	0	0	0	0	0	0	0	0	0	0	0	k__Fungi; p__Ascomycota; c__Sordariomycetes; o__Hypocreales; f__Nectriaceae; g__Fusarium; s__Fusarium_solani	Animal Pathogen-Endophyte-Lichen Parasite-Plant Pathogen-Soil Saprotroph-Wood Saprotroph
OTU_1294	0	0	0	0	0	0	0	0	0	0	0	0	k__Fungi; p__Ascomycota; c__Sordariomycetes; o__Hypocreales; f__Nectriaceae; g__Fusarium; s__Fusarium_proliferatum	Animal Pathogen-Endophyte-Lichen Parasite-Plant Pathogen-Soil Saprotroph-Wood Saprotroph
OTU_1301	0	0	0	0	0	0	0	0	0	0	0	0	k__Fungi; p__Ascomycota; c__Sordariomycetes; o__Hypocreales; f__Nectriaceae; g__Fusarium; s__[Bisifusarium]_tonghuanum	Animal Pathogen-Endophyte-Lichen Parasite-Plant Pathogen-Soil Saprotroph-Wood Saprotroph
OTU_1304	0	0	0	0	0	0	0	0	0	0	0	0	k__Fungi; p__Ascomycota; c__Orbiliomycetes; o__Orbiliales; f__Orbiliaceae; g__Dactylella; s__Dactylella_alba	Undefined Saprotroph
OTU_1307	0	0	0	0	0	0	0	0	0	0	0	0	k__Fungi; p__Ascomycota; c__Arthoniomycetes; o__Lichenostigmatales; f__Phaeococcomycetaceae; g__Phaeococcomyces; s__Phaeococcomyces_mexicanus	Undefined Saprotroph
OTU_131	0	0	0	0	0	0	0	0	0	0	0	0	k__Fungi; p__Zoopagomycota; c__Kickxellomycetes; o__Kickxellales; f__Kickxellaceae; g__Spiromyces; s__Spiromyces_sp.	Undefined Saprotroph
OTU_1311	0	0	0	0	0	0	0	0	0	0	0	0	k__Fungi; p__Ascomycota; c__Sordariomycetes; o__Hypocreales; f__Nectriaceae; g__Fusarium; s__Fusarium_nematophilum	Animal Pathogen-Endophyte-Lichen Parasite-Plant Pathogen-Soil Saprotroph-Wood Saprotroph
OTU_1314	0	0	0	0	0	0	0	0	0	0	0	0	k__Fungi; p__Ascomycota; c__Dothideomycetes; o__Mycosphaerellales; f__Teratosphaeriaceae; g__Capnobotryella; s__Capnobotryella_sp._15a	Undefined Saprotroph
OTU_1316	0	0	0	0	0	0	0	0	0	0	0	0	k__Fungi; p__Ascomycota; c__Sordariomycetes; o__Hypocreales; f__Nectriaceae; g__Fusarium; s__Fusarium_sp.	Animal Pathogen-Endophyte-Lichen Parasite-Plant Pathogen-Soil Saprotroph-Wood Saprotroph
OTU_132	0	0	0	0	0	0	0	0	0	0	0	0	k__Fungi; p__Basidiomycota; c__Agaricomycetes; o__Agaricales; f__Agaricaceae; g__Tulostoma; s__Tulostoma_sp._10_EL-2016	Soil Saprotroph
OTU_1320	0	0	0	0	0	0	0	0	0	0	0	0	k__Fungi; p__Ascomycota; c__Sordariomycetes; o__Hypocreales; f__Nectriaceae; g__Fusarium; s__Fusarium_sp.	Animal Pathogen-Endophyte-Lichen Parasite-Plant Pathogen-Soil Saprotroph-Wood Saprotroph
OTU_1321	0	0	0	0	0	0	0	0	0	0	0	0	k__Fungi; p__Ascomycota; c__Dothideomycetes; o__Pleosporales; f__Pleosporaceae; g__unidentified; s__Pleosporaceae_sp.	Endophyte-Lichen Parasite-Plant Pathogen-Undefined Saprotroph
OTU_1329	0	0	0	0	0	0	0	0	0	0	0	0	k__Fungi; p__Ascomycota; c__Dothideomycetes; o__Pleosporales; f__Lophiostomataceae; g__Lophiostoma; s__Lophiostoma_multiseptatum	Undefined Saprotroph
OTU_1330	0	0	0	0	0	0	0	0	0	0	0	0	k__Fungi; p__Ascomycota; c__Leotiomycetes; o__Helotiales; f__Sclerotiniaceae; g__Botrytis; s__Botrytis_cinerea	NULL
OTU_1331	0	0	0	0	0	0	0	0	0	0	0	0	k__Fungi; p__Ascomycota; c__Dothideomycetes; o__Pleosporales; f__Lophiostomataceae; g__Lophiostoma; s__Lophiostoma_multiseptatum	Undefined Saprotroph
OTU_1336	0	0	0	0	0	0	0	0	0	0	0	0	k__Fungi; p__Ascomycota; c__Sordariomycetes; o__Hypocreales; f__Nectriaceae; g__Fusarium; s__Fusarium_nematophilum	Animal Pathogen-Endophyte-Lichen Parasite-Plant Pathogen-Soil Saprotroph-Wood Saprotroph
OTU_1340	0	0	0	0	0	0	0	0	0	0	0	0	k__Fungi; p__Ascomycota; c__Dothideomycetes; o__Pleosporales; f__Sporormiaceae; g__Preussia; s__Preussia_sp._(in:_Fungi)	Undefined Saprotroph
OTU_1342	0	0	0	0	0	0	0	0	0	0	0	0	k__Fungi; p__Basidiomycota; c__Tremellomycetes; o__Cystofilobasidiales; f__Cystofilobasidiaceae; g__Cystofilobasidium; s__Cystofilobasidium_macerans	Leaf Saprotroph
OTU_1343	0	0	0	0	0	0	0	0	0	0	0	0	k__Fungi; p__Ascomycota; c__Dothideomycetes; o__Pleosporales; f__Sporormiaceae; g__Preussia; s__Preussia_sp._(in:_Fungi)	Undefined Saprotroph
OTU_1344	0	0	0	0	0	0	0	0	0	0	0	0	k__Fungi; p__Ascomycota; c__Dothideomycetes; o__Pleosporales; f__Sporormiaceae; g__Preussia; s__Preussia_sp._(in:_Fungi)	Undefined Saprotroph
OTU_1350	0	0	0	0	0	0	0	0	0	0	0	0	k__Fungi; p__Ascomycota; c__Dothideomycetes; o__Pleosporales; f__Sporormiaceae; g__Preussia; s__Preussia_sp._(in:_Fungi)	Undefined Saprotroph
OTU_1351	0	0	0	0	0	0	0	0	0	0	0	0	k__Fungi; p__Ascomycota; c__Dothideomycetes; o__Pleosporales; f__Sporormiaceae; g__Preussia; s__Preussia_similis	Undefined Saprotroph
OTU_1353	0	0	0	0	0	0	0	0	0	0	0	0	k__Fungi; p__Ascomycota; c__Dothideomycetes; o__Mycosphaerellales; f__Mycosphaerellaceae; g__unidentified; s__Mycosphaerellaceae_sp._KH00300	Plant Pathogen-Undefined Saprotroph
OTU_1357	0	0	0	0	0	0	0	0	0	0	0	0	k__Fungi; p__Ascomycota; c__Dothideomycetes; o__Pleosporales; f__Sporormiaceae; g__Preussia; s__Preussia_sp._SGLMf14	Undefined Saprotroph
OTU_1377	0	0	0	0	0	0	0	0	0	0	0	0	k__Fungi; p__Ascomycota; c__Dothideomycetes; o__Pleosporales; f__Sporormiaceae; g__Sporormia; s__Sporormia_sp._BAB-4550	Dung Saprotroph
OTU_138	0	0	0	0	0	0	0	0	0	0	0	0	k__Fungi; p__Basidiomycota; c__Agaricomycetes; o__Agaricales; f__Entolomataceae; g__Entoloma; s__Entoloma_flocculosum	Ectomycorrhizal-Fungal Parasite-Soil Saprotroph-Undefined Saprotroph
OTU_1386	0	0	0	0	0	0	0	0	0	0	0	0	k__Fungi; p__Ascomycota; c__Dothideomycetes; o__unidentified; f__unidentified; g__Thyrostroma; s__Thyrostroma_moricola	Plant Pathogen
OTU_1389	0	0	0	0	0	0	0	0	0	0	0	0	k__Fungi; p__Ascomycota; c__Dothideomycetes; o__Pleosporales; f__Sporormiaceae; g__unidentified; s__Sporormiaceae_sp.	Dung Saprotroph-Plant Saprotroph
OTU_1391	0	0	0	0	0	0	0	0	0	0	0	0	k__Fungi; p__Ascomycota; c__unidentified; o__unidentified; f__unidentified; g__Acremonium; s__Acremonium_antarcticum	Animal Pathogen-Endophyte-Fungal Parasite-Plant Pathogen-Wood Saprotroph
OTU_1393	0	0	0	0	0	0	0	0	0	0	0	0	k__Fungi; p__Ascomycota; c__Sordariomycetes; o__Glomerellales; f__Plectosphaerellaceae; g__Acrostalagmus; s__Acrostalagmus_luteoalbus	Endophyte-Undefined Saprotroph
OTU_140	0	0	0	0	0	0	0	0	0	0	0	0	k__Fungi; p__Chytridiomycota; c__Chytridiomycetes; o__Rhizophlyctidales; f__Rhizophlyctidaceae; g__Rhizophlyctis; s__Rhizophlyctis_rosea	Undefined Saprotroph
OTU_1403	0	0	0	0	0	0	0	0	0	0	0	0	k__Fungi; p__Ascomycota; c__Dothideomycetes; o__Pleosporales; f__Sporormiaceae; g__Preussia; s__Preussia_polymorpha	Undefined Saprotroph
OTU_1408	0	0	0	0	0	0	0	0	0	0	0	0	k__Fungi; p__Ascomycota; c__Sordariomycetes; o__Hypocreales; f__Nectriaceae; g__Fusarium; s__Fusarium_sp.	Animal Pathogen-Endophyte-Lichen Parasite-Plant Pathogen-Soil Saprotroph-Wood Saprotroph
OTU_1410	0	0	0	0	0	0	0	0	0	0	0	0	k__Fungi; p__Ascomycota; c__Dothideomycetes; o__Pleosporales; f__Sporormiaceae; g__unidentified; s__Sporormiaceae_sp.	Dung Saprotroph-Plant Saprotroph
OTU_142	0	0	0	0	0	0	0	0	0	0	0	0	k__Fungi; p__Zoopagomycota; c__Kickxellomycetes; o__Kickxellales; f__Kickxellaceae; g__Spiromyces; s__Spiromyces_sp.	Undefined Saprotroph
OTU_1423	0	0	0	0	0	0	0	0	0	0	0	0	k__Fungi; p__Ascomycota; c__Dothideomycetes; o__Pleosporales; f__Sporormiaceae; g__Preussia; s__Preussia_sp._(in:_Fungi)	Undefined Saprotroph
OTU_1424	0	0	0	0	0	0	0	0	0	0	0	0	k__Fungi; p__Ascomycota; c__Sordariomycetes; o__Hypocreales; f__Clavicipitaceae; g__unidentified; s__Clavicipitaceae_sp._IBL_03040	Endophyte-Epiphyte-Fungal Parasite-Insect Parasite
OTU_143	0	0	0	0	0	0	0	0	0	0	0	0	k__Fungi; p__Chytridiomycota; c__Chytridiomycetes; o__Rhizophlyctidales; f__Rhizophlyctidaceae; g__Rhizophlyctis; s__Rhizophlyctis_rosea	Undefined Saprotroph
OTU_1432	0	0	0	0	0	0	0	0	0	0	0	0	k__Fungi; p__Mucoromycota; c__Glomeromycetes; o__Glomerales; f__Glomeraceae; g__Glomus; s__Glomus_tetrastratosum	Arbuscular Mycorrhizal
OTU_1437	0	0	0	0	0	0	0	0	0	0	0	0	k__Fungi; p__Ascomycota; c__Dothideomycetes; o__Pleosporales; f__Didymellaceae; g__Neodidymelliopsis; s__Neodidymelliopsis_sp.	Animal Pathogen-Plant Pathogen-Undefined Saprotroph
OTU_144	0	0	0	0	0	0	0	0	0	0	0	0	k__Fungi; p__Ascomycota; c__Leotiomycetes; o__Helotiales; f__Helotiaceae; g__Articulospora; s__Articulospora_sp.	Undefined Saprotroph
OTU_1448	0	0	0	0	0	0	0	0	0	0	0	0	k__Fungi; p__Ascomycota; c__Dothideomycetes; o__Pleosporales; f__Didymellaceae; g__Didymella; s__Didymella_tanaceti	Animal Pathogen-Plant Pathogen-Undefined Saprotroph
OTU_145	0	0	0	0	0	0	0	0	0	0	0	0	k__Fungi; p__Chytridiomycota; c__Chytridiomycetes; o__Rhizophlyctidales; f__Rhizophlyctidaceae; g__Rhizophlyctis; s__Rhizophlyctis_rosea	Undefined Saprotroph
OTU_1457	0	0	0	0	0	0	0	0	0	0	0	0	k__Fungi; p__Ascomycota; c__Dothideomycetes; o__Mycosphaerellales; f__Mycosphaerellaceae; g__Pseudocercospora; s__Pseudocercospora_madagascariensis	Plant Pathogen
OTU_1460	0	0	0	0	0	0	0	0	0	0	0	0	k__Fungi; p__Ascomycota; c__Sordariomycetes; o__Hypocreales; f__Nectriaceae; g__Dactylonectria; s__Dactylonectria_torresensis	Animal Pathogen-Endophyte-Fungal Parasite-Lichen Parasite-Plant Pathogen-Wood Saprotroph
OTU_1461	0	0	0	0	0	0	0	0	0	0	0	0	k__Fungi; p__Mucoromycota; c__Mortierellomycetes; o__Mortierellales; f__Mortierellaceae; g__Entomortierella; s__Entomortierella_beljakovae	Endophyte-Litter Saprotroph-Soil Saprotroph-Undefined Saprotroph
OTU_147	0	0	0	0	0	0	0	0	0	0	0	0	k__Fungi; p__Ascomycota; c__Dothideomycetes; o__Capnodiales; f__Piedraiaceae; g__Piedraia; s__Piedraia_hortae	Animal Pathogen
OTU_1475	0	0	0	0	0	0	0	0	0	0	0	0	k__Fungi; p__Ascomycota; c__Sordariomycetes; o__Lulworthiales; f__Lulworthiaceae; g__Lulworthia; s__Lulworthia_cf._purpurea_FCUL280207CF9	Undefined Saprotroph
OTU_1487	0	0	0	0	0	0	0	0	0	0	0	0	k__Fungi; p__Basidiomycota; c__Tremellomycetes; o__Tremellales; f__Cryptococcaceae; g__Cryptococcus; s__Cryptococcus_sp._(in:_Fungi)	Animal Pathogen-Endophyte-Epiphyte-Undefined Saprotroph
OTU_149	0	0	0	0	0	0	0	0	0	0	0	0	k__Fungi; p__Basidiomycota; c__Agaricomycetes; o__Agaricales; f__Agaricaceae; g__Tulostoma; s__Tulostoma_simulans	Soil Saprotroph
OTU_1492	0	0	0	0	0	0	0	0	0	0	0	0	k__Fungi; p__Ascomycota; c__Sordariomycetes; o__Hypocreales; f__Clavicipitaceae; g__Metarhizium; s__Metarhizium_anisopliae	Animal Pathogen
OTU_1503	0	0	0	0	0	0	0	0	0	0	0	0	k__Fungi; p__Ascomycota; c__Sordariomycetes; o__Glomerellales; f__Plectosphaerellaceae; g__Acrostalagmus; s__Acrostalagmus_luteoalbus	Endophyte-Undefined Saprotroph
OTU_1505	0	0	0	0	0	0	0	0	0	0	0	0	k__Fungi; p__Basidiomycota; c__Tremellomycetes; o__Tremellales; f__Cuniculitremaceae; g__Kockovaella; s__Kockovaella_fuzhouensis	Epiphyte
OTU_1509	0	0	0	0	0	0	0	0	0	0	0	0	k__Fungi; p__Ascomycota; c__Eurotiomycetes; o__Verrucariales; f__Verrucariaceae; g__Sporodictyon; s__Sporodictyon_terrestre	Lichenized
OTU_1511	0	0	0	0	0	0	0	0	0	0	0	0	k__Fungi; p__Ascomycota; c__Dothideomycetes; o__Pleosporales; f__Pleosporaceae; g__unidentified; s__Pleosporaceae_sp.	Endophyte-Lichen Parasite-Plant Pathogen-Undefined Saprotroph
OTU_1514	0	0	0	0	0	0	0	0	0	0	0	0	k__Fungi; p__Mucoromycota; c__Glomeromycetes; o__Glomerales; f__Glomeraceae; g__Septoglomus; s__Septoglomus_viscosum	Arbuscular Mycorrhizal
OTU_1516	0	0	0	0	0	0	0	0	0	0	0	0	k__Fungi; p__Basidiomycota; c__Agaricomycetes; o__Gloeophyllales; f__Gloeophyllaceae; g__Neolentinus; s__Neolentinus_lepideus	Wood Saprotroph
OTU_1522	0	0	0	0	0	0	0	0	0	0	0	0	k__Fungi; p__Basidiomycota; c__Agaricomycetes; o__Hymenochaetales; f__Hymenochaetaceae; g__Porodaedalea; s__Porodaedalea_pini	Undefined Saprotroph
OTU_1524	0	0	0	0	0	0	0	0	0	0	0	0	k__Fungi; p__Ascomycota; c__Dothideomycetes; o__Pleosporales; f__Sporormiaceae; g__Preussia; s__Preussia_sp._(in:_Fungi)	Undefined Saprotroph
OTU_1536	0	0	0	0	0	0	0	0	0	0	0	0	k__Fungi; p__Ascomycota; c__Lecanoromycetes; o__Umbilicariales; f__unidentified; g__Boreoplaca; s__Boreoplaca_ultrafrigida	Lichenized
OTU_1546	0	0	0	0	0	0	0	0	0	0	0	0	k__Fungi; p__Mucoromycota; c__Glomeromycetes; o__Glomerales; f__Glomeraceae; g__Septoglomus; s__Septoglomus_viscosum	Arbuscular Mycorrhizal
OTU_1549	0	0	0	0	0	0	0	0	0	0	0	0	k__Fungi; p__Mucoromycota; c__Glomeromycetes; o__Glomerales; f__Glomeraceae; g__Glomus; s__Glomus_aggregatum	Arbuscular Mycorrhizal
OTU_155	0	0	0	0	0	0	0	0	0	0	0	0	k__Fungi; p__Basidiomycota; c__Agaricomycetes; o__Agaricales; f__Pleurotaceae; g__Pleurotus; s__Pleurotus_sp.	Endophyte-Plant Pathogen-Wood Saprotroph
OTU_1552	0	0	0	0	0	0	0	0	0	0	0	0	k__Fungi; p__Mucoromycota; c__Glomeromycetes; o__Glomerales; f__Glomeraceae; g__Glomus; s__Glomus_aggregatum	Arbuscular Mycorrhizal
OTU_1561	0	0	0	0	0	0	0	0	0	0	0	0	k__Fungi; p__Mucoromycota; c__Glomeromycetes; o__Glomerales; f__Glomeraceae; g__Glomus; s__Glomus_sp._3_SUN-2011	Arbuscular Mycorrhizal
OTU_1563	0	0	0	0	0	0	0	0	0	0	0	0	k__Fungi; p__Mucoromycota; c__Glomeromycetes; o__Glomerales; f__Glomeraceae; g__Rhizophagus; s__Rhizophagus_intraradices	Arbuscular Mycorrhizal
OTU_1566	0	0	0	0	0	0	0	0	0	0	0	0	k__Fungi; p__Mucoromycota; c__Glomeromycetes; o__Glomerales; f__Glomeraceae; g__Rhizophagus; s__Rhizophagus_melanus	Arbuscular Mycorrhizal
OTU_1570	0	0	0	0	0	0	0	0	0	0	0	0	k__Fungi; p__Mucoromycota; c__Glomeromycetes; o__Glomerales; f__Glomeraceae; g__Septoglomus; s__Septoglomus_furcatum	Arbuscular Mycorrhizal
OTU_1574	0	0	0	0	0	0	0	0	0	0	0	0	k__Fungi; p__Mucoromycota; c__Glomeromycetes; o__Glomerales; f__Glomeraceae; g__Glomus; s__Glomus_sp._3_SUN-2011	Arbuscular Mycorrhizal
OTU_1575	0	0	0	0	0	0	0	0	0	0	0	0	k__Fungi; p__Mucoromycota; c__Glomeromycetes; o__Glomerales; f__Glomeraceae; g__Funneliformis; s__Funneliformis_mosseae	Arbuscular Mycorrhizal
OTU_158	0	0	0	0	0	0	0	0	0	0	0	0	k__Fungi; p__Ascomycota; c__Eurotiomycetes; o__Onygenales; f__Onygenaceae; g__Auxarthron; s__Auxarthron_kuehnii	Undefined Saprotroph
OTU_1583	0	0	0	0	0	0	0	0	0	0	0	0	k__Fungi; p__Mucoromycota; c__Glomeromycetes; o__Glomerales; f__Glomeraceae; g__Rhizophagus; s__Rhizophagus_intraradices	Arbuscular Mycorrhizal
OTU_1584	0	0	0	0	0	0	0	0	0	0	0	0	k__Fungi; p__Mucoromycota; c__Glomeromycetes; o__Glomerales; f__Glomeraceae; g__Septoglomus; s__Septoglomus_constrictum	Arbuscular Mycorrhizal
OTU_1585	0	0	0	0	0	0	0	0	0	0	0	0	k__Fungi; p__Mucoromycota; c__Glomeromycetes; o__Glomerales; f__Glomeraceae; g__Dominikia; s__Dominikia_bernensis	Arbuscular Mycorrhizal
OTU_1590	0	0	0	0	0	0	0	0	0	0	0	0	k__Fungi; p__Mucoromycota; c__Glomeromycetes; o__Glomerales; f__Glomeraceae; g__Septoglomus; s__Septoglomus_sp._ZS-2014	Arbuscular Mycorrhizal
OTU_1594	0	0	0	0	0	0	0	0	0	0	0	0	k__Fungi; p__Mucoromycota; c__Glomeromycetes; o__Glomerales; f__Glomeraceae; g__Rhizophagus; s__Rhizophagus_intraradices	Arbuscular Mycorrhizal
OTU_1599	0	0	0	0	0	0	0	0	0	0	0	0	k__Fungi; p__Mucoromycota; c__Glomeromycetes; o__Glomerales; f__Glomeraceae; g__Glomus; s__Glomus_sp._8_ZHNL-2013h	Arbuscular Mycorrhizal
OTU_1602	0	0	0	0	0	0	0	0	0	0	0	0	k__Fungi; p__Mucoromycota; c__Glomeromycetes; o__Glomerales; f__Glomeraceae; g__Rhizophagus; s__Rhizophagus_melanus	Arbuscular Mycorrhizal
OTU_1605	0	0	0	0	0	0	0	0	0	0	0	0	k__Fungi; p__Mucoromycota; c__Glomeromycetes; o__Glomerales; f__Glomeraceae; g__Glomus; s__Glomus_sp._16_SUN-2011	Arbuscular Mycorrhizal
OTU_1607	0	0	0	0	0	0	0	0	0	0	0	0	k__Fungi; p__Mucoromycota; c__Glomeromycetes; o__Glomerales; f__Glomeraceae; g__Rhizophagus; s__Rhizophagus_intraradices	Arbuscular Mycorrhizal
OTU_1610	0	0	0	0	0	0	0	0	0	0	0	0	k__Fungi; p__Mucoromycota; c__Glomeromycetes; o__Glomerales; f__Glomeraceae; g__Rhizophagus; s__Rhizophagus_melanus	Arbuscular Mycorrhizal
OTU_1616	0	0	0	0	0	0	0	0	0	0	0	0	k__Fungi; p__Mucoromycota; c__Glomeromycetes; o__Glomerales; f__Glomeraceae; g__Glomus; s__Glomus_sp._3_SUN-2011	Arbuscular Mycorrhizal
OTU_1621	0	0	0	0	0	0	0	0	0	0	0	0	k__Fungi; p__Mucoromycota; c__Glomeromycetes; o__Glomerales; f__Glomeraceae; g__Rhizophagus; s__Rhizophagus_intraradices	Arbuscular Mycorrhizal
OTU_1622	0	0	0	0	0	0	0	0	0	0	0	0	k__Fungi; p__Mucoromycota; c__Glomeromycetes; o__Glomerales; f__Glomeraceae; g__Glomus; s__Glomus_aggregatum	Arbuscular Mycorrhizal
OTU_1624	0	0	0	0	0	0	0	0	0	0	0	0	k__Fungi; p__Mucoromycota; c__Glomeromycetes; o__Glomerales; f__Glomeraceae; g__Glomus; s__Glomus_hoi	Arbuscular Mycorrhizal
OTU_1626	0	0	0	0	0	0	0	0	0	0	0	0	k__Fungi; p__Mucoromycota; c__Glomeromycetes; o__Glomerales; f__Glomeraceae; g__Rhizophagus; s__Rhizophagus_melanus	Arbuscular Mycorrhizal
OTU_1627	0	0	0	0	0	0	0	0	0	0	0	0	k__Fungi; p__Mucoromycota; c__Glomeromycetes; o__Glomerales; f__Glomeraceae; g__Rhizophagus; s__Rhizophagus_intraradices	Arbuscular Mycorrhizal
OTU_1631	0	0	0	0	0	0	0	0	0	0	0	0	k__Fungi; p__Mucoromycota; c__Glomeromycetes; o__Glomerales; f__Glomeraceae; g__Glomus; s__Glomus_sp._8_ZHNL-2013b	Arbuscular Mycorrhizal
OTU_1632	0	0	0	0	0	0	0	0	0	0	0	0	k__Fungi; p__Mucoromycota; c__Glomeromycetes; o__Glomerales; f__Glomeraceae; g__Rhizophagus; s__Rhizophagus_irregularis	Arbuscular Mycorrhizal
OTU_1635	0	0	0	0	0	0	0	0	0	0	0	0	k__Fungi; p__Mucoromycota; c__Glomeromycetes; o__Glomerales; f__Glomeraceae; g__Rhizophagus; s__Rhizophagus_intraradices	Arbuscular Mycorrhizal
OTU_1638	0	0	0	0	0	0	0	0	0	0	0	0	k__Fungi; p__Mucoromycota; c__Glomeromycetes; o__Glomerales; f__Glomeraceae; g__Rhizophagus; s__Rhizophagus_irregularis	Arbuscular Mycorrhizal
OTU_1639	0	0	0	0	0	0	0	0	0	0	0	0	k__Fungi; p__Mucoromycota; c__Glomeromycetes; o__Glomerales; f__Glomeraceae; g__Rhizophagus; s__Rhizophagus_sp._(in:_Fungi)	Arbuscular Mycorrhizal
OTU_1640	0	0	0	0	0	0	0	0	0	0	0	0	k__Fungi; p__Mucoromycota; c__Glomeromycetes; o__Glomerales; f__Glomeraceae; g__Rhizophagus; s__Rhizophagus_intraradices	Arbuscular Mycorrhizal
OTU_1641	0	0	0	0	0	0	0	0	0	0	0	0	k__Fungi; p__Mucoromycota; c__Glomeromycetes; o__Glomerales; f__Glomeraceae; g__Glomus; s__Glomus_sp._6_ZHNL-2013d	Arbuscular Mycorrhizal
OTU_1643	0	0	0	0	0	0	0	0	0	0	0	0	k__Fungi; p__Mucoromycota; c__Glomeromycetes; o__Glomerales; f__Glomeraceae; g__Dominikia; s__Dominikia_indica	Arbuscular Mycorrhizal
OTU_1645	0	0	0	0	0	0	0	0	0	0	0	0	k__Fungi; p__Mucoromycota; c__Glomeromycetes; o__Glomerales; f__Glomeraceae; g__Rhizophagus; s__Rhizophagus_intraradices	Arbuscular Mycorrhizal
OTU_1650	0	0	0	0	0	0	0	0	0	0	0	0	k__Fungi; p__Mucoromycota; c__Glomeromycetes; o__Glomerales; f__Glomeraceae; g__Glomus; s__Glomus_sp._8_ZHNL-2013g	Arbuscular Mycorrhizal
OTU_1652	0	0	0	0	0	0	0	0	0	0	0	0	k__Fungi; p__Mucoromycota; c__Glomeromycetes; o__Glomerales; f__Glomeraceae; g__Rhizophagus; s__Rhizophagus_intraradices	Arbuscular Mycorrhizal
OTU_1653	0	0	0	0	0	0	0	0	0	0	0	0	k__Fungi; p__Mucoromycota; c__Glomeromycetes; o__Glomerales; f__Glomeraceae; g__Rhizophagus; s__Rhizophagus_intraradices	Arbuscular Mycorrhizal
OTU_1654	0	0	0	0	0	0	0	0	0	0	0	0	k__Fungi; p__Mucoromycota; c__Glomeromycetes; o__Glomerales; f__Glomeraceae; g__Dominikia; s__Dominikia_bernensis	Arbuscular Mycorrhizal
OTU_1656	0	0	0	0	0	0	0	0	0	0	0	0	k__Fungi; p__Mucoromycota; c__Glomeromycetes; o__Glomerales; f__Glomeraceae; g__Rhizophagus; s__Rhizophagus_intraradices	Arbuscular Mycorrhizal
OTU_1659	0	0	0	0	0	0	0	0	0	0	0	0	k__Fungi; p__Mucoromycota; c__Glomeromycetes; o__Glomerales; f__Glomeraceae; g__Glomus; s__Glomus_sp._3_SUN-2011	Arbuscular Mycorrhizal
OTU_1661	0	0	0	0	0	0	0	0	0	0	0	0	k__Fungi; p__Mucoromycota; c__Glomeromycetes; o__Glomerales; f__Glomeraceae; g__Glomus; s__Glomus_sp._11_ZHNL-2013r	Arbuscular Mycorrhizal
OTU_1662	0	0	0	0	0	0	0	0	0	0	0	0	k__Fungi; p__Mucoromycota; c__Glomeromycetes; o__Glomerales; f__Glomeraceae; g__Rhizophagus; s__Rhizophagus_intraradices	Arbuscular Mycorrhizal
OTU_1665	0	0	0	0	0	0	0	0	0	0	0	0	k__Fungi; p__Mucoromycota; c__Glomeromycetes; o__Glomerales; f__Glomeraceae; g__Glomus; s__Glomus_sp._6_SUN-2011	Arbuscular Mycorrhizal
OTU_1668	0	0	0	0	0	0	0	0	0	0	0	0	k__Fungi; p__Mucoromycota; c__Glomeromycetes; o__Glomerales; f__Glomeraceae; g__Septoglomus; s__Septoglomus_jasnowskae	Arbuscular Mycorrhizal
OTU_1669	0	0	0	0	0	0	0	0	0	0	0	0	k__Fungi; p__Mucoromycota; c__Glomeromycetes; o__Glomerales; f__Glomeraceae; g__Funneliformis; s__Funneliformis_coronatus	Arbuscular Mycorrhizal
OTU_1670	0	0	0	0	0	0	0	0	0	0	0	0	k__Fungi; p__Mucoromycota; c__Glomeromycetes; o__Glomerales; f__Glomeraceae; g__Glomus; s__Glomus_sp._6_SUN-2011	Arbuscular Mycorrhizal
OTU_1671	0	0	0	0	0	0	0	0	0	0	0	0	k__Fungi; p__Mucoromycota; c__Glomeromycetes; o__Glomerales; f__Glomeraceae; g__Rhizophagus; s__Rhizophagus_intraradices	Arbuscular Mycorrhizal
OTU_1672	0	0	0	0	0	0	0	0	0	0	0	0	k__Fungi; p__Mucoromycota; c__Glomeromycetes; o__Glomerales; f__Glomeraceae; g__Rhizophagus; s__Rhizophagus_intraradices	Arbuscular Mycorrhizal
OTU_1673	0	0	0	0	0	0	0	0	0	0	0	0	k__Fungi; p__Mucoromycota; c__Glomeromycetes; o__Glomerales; f__Glomeraceae; g__Glomus; s__Glomus_sp._5_ZHNL-2013	Arbuscular Mycorrhizal
OTU_1674	0	0	0	0	0	0	0	0	0	0	0	0	k__Fungi; p__Mucoromycota; c__Glomeromycetes; o__Glomerales; f__Glomeraceae; g__Glomus; s__Glomus_sp._6_SUN-2011	Arbuscular Mycorrhizal
OTU_1675	0	0	0	0	0	0	0	0	0	0	0	0	k__Fungi; p__Mucoromycota; c__Glomeromycetes; o__Glomerales; f__Glomeraceae; g__Dominikia; s__Dominikia_indica	Arbuscular Mycorrhizal
OTU_1676	0	0	0	0	0	0	0	0	0	0	0	0	k__Fungi; p__Mucoromycota; c__Glomeromycetes; o__Glomerales; f__Claroideoglomeraceae; g__Claroideoglomus; s__Claroideoglomus_cf._drummondii	Arbuscular Mycorrhizal
OTU_1677	0	0	0	0	0	0	0	0	0	0	0	0	k__Fungi; p__Mucoromycota; c__Glomeromycetes; o__Glomerales; f__Glomeraceae; g__Glomus; s__Glomus_tetrastratosum	Arbuscular Mycorrhizal
OTU_1678	0	0	0	0	0	0	0	0	0	0	0	0	k__Fungi; p__Mucoromycota; c__Glomeromycetes; o__Glomerales; f__Glomeraceae; g__Glomus; s__Glomus_sp._28_ZHNL-2013	Arbuscular Mycorrhizal
OTU_1680	0	0	0	0	0	0	0	0	0	0	0	0	k__Fungi; p__Mucoromycota; c__Glomeromycetes; o__Glomerales; f__Claroideoglomeraceae; g__Claroideoglomus; s__Claroideoglomus_cf._drummondii	Arbuscular Mycorrhizal
OTU_1683	0	0	0	0	0	0	0	0	0	0	0	0	k__Fungi; p__Mucoromycota; c__Glomeromycetes; o__Glomerales; f__Glomeraceae; g__Glomus; s__Glomus_sp._3_ZHNL-2013b	Arbuscular Mycorrhizal
OTU_1685	0	0	0	0	0	0	0	0	0	0	0	0	k__Fungi; p__Mucoromycota; c__Glomeromycetes; o__Glomerales; f__Glomeraceae; g__Septoglomus; s__Septoglomus_jasnowskae	Arbuscular Mycorrhizal
OTU_1686	0	0	0	0	0	0	0	0	0	0	0	0	k__Fungi; p__Mucoromycota; c__Glomeromycetes; o__Glomerales; f__Glomeraceae; g__Rhizophagus; s__Rhizophagus_sp._(in:_Fungi)	Arbuscular Mycorrhizal
OTU_1688	0	0	0	0	0	0	0	0	0	0	0	0	k__Fungi; p__Mucoromycota; c__Glomeromycetes; o__Diversisporales; f__Diversisporaceae; g__Diversispora; s__Diversispora_sp._W5257	Arbuscular Mycorrhizal
OTU_1689	0	0	0	0	0	0	0	0	0	0	0	0	k__Fungi; p__Mucoromycota; c__Glomeromycetes; o__Glomerales; f__Claroideoglomeraceae; g__Claroideoglomus; s__Claroideoglomus_cf._drummondii	Arbuscular Mycorrhizal
OTU_1690	0	0	0	0	0	0	0	0	0	0	0	0	k__Fungi; p__Mucoromycota; c__Glomeromycetes; o__Glomerales; f__Claroideoglomeraceae; g__Claroideoglomus; s__Claroideoglomus_cf._drummondii	Arbuscular Mycorrhizal
OTU_1691	0	0	0	0	0	0	0	0	0	0	0	0	k__Fungi; p__Mucoromycota; c__Glomeromycetes; o__Glomerales; f__Glomeraceae; g__Glomus; s__Glomus_sp._8_SUN-2011	Arbuscular Mycorrhizal
OTU_1693	0	0	0	0	0	0	0	0	0	0	0	0	k__Fungi; p__Mucoromycota; c__Glomeromycetes; o__Glomerales; f__Claroideoglomeraceae; g__Claroideoglomus; s__Claroideoglomus_drummondii	Arbuscular Mycorrhizal
OTU_1694	0	0	0	0	0	0	0	0	0	0	0	0	k__Fungi; p__Mucoromycota; c__Glomeromycetes; o__Glomerales; f__Glomeraceae; g__Dominikia; s__Dominikia_disticha	Arbuscular Mycorrhizal
OTU_1695	0	0	0	0	0	0	0	0	0	0	0	0	k__Fungi; p__Mucoromycota; c__Glomeromycetes; o__Glomerales; f__Glomeraceae; g__Glomus; s__Glomus_sp._9.12	Arbuscular Mycorrhizal
OTU_1696	0	0	0	0	0	0	0	0	0	0	0	0	k__Fungi; p__Mucoromycota; c__Glomeromycetes; o__Glomerales; f__Glomeraceae; g__Glomus; s__Glomus_sp._28_ZHNL-2013	Arbuscular Mycorrhizal
OTU_1698	0	0	0	0	0	0	0	0	0	0	0	0	k__Fungi; p__Mucoromycota; c__Glomeromycetes; o__Glomerales; f__Claroideoglomeraceae; g__Claroideoglomus; s__Claroideoglomus_cf._drummondii	Arbuscular Mycorrhizal
OTU_1699	0	0	0	0	0	0	0	0	0	0	0	0	k__Fungi; p__Mucoromycota; c__Glomeromycetes; o__Glomerales; f__Claroideoglomeraceae; g__Claroideoglomus; s__Claroideoglomus_cf._drummondii	Arbuscular Mycorrhizal
OTU_17	0	0	0	0	0	0	0	0	0	0	0	0	k__Fungi; p__Ascomycota; c__Lecanoromycetes; o__Umbilicariales; f__unidentified; g__Boreoplaca; s__Boreoplaca_ultrafrigida	Lichenized
OTU_1700	0	0	0	0	0	0	0	0	0	0	0	0	k__Fungi; p__Mucoromycota; c__Glomeromycetes; o__Glomerales; f__Glomeraceae; g__Glomus; s__Glomus_sp._8_SUN-2011	Arbuscular Mycorrhizal
OTU_1701	0	0	0	0	0	0	0	0	0	0	0	0	k__Fungi; p__Mucoromycota; c__Glomeromycetes; o__Glomerales; f__Claroideoglomeraceae; g__Claroideoglomus; s__Claroideoglomus_cf._drummondii	Arbuscular Mycorrhizal
OTU_1712	0	0	0	0	0	0	0	0	0	0	0	0	k__Fungi; p__Mucoromycota; c__Glomeromycetes; o__Glomerales; f__Glomeraceae; g__Glomus; s__Glomus_sp._9_SUN-2011	Arbuscular Mycorrhizal
OTU_1714	0	0	0	0	0	0	0	0	0	0	0	0	k__Fungi; p__Mucoromycota; c__Glomeromycetes; o__Glomerales; f__Glomeraceae; g__Glomus; s__Glomus_sp._4.1	Arbuscular Mycorrhizal
OTU_1718	0	0	0	0	0	0	0	0	0	0	0	0	k__Fungi; p__Mucoromycota; c__Glomeromycetes; o__Glomerales; f__Claroideoglomeraceae; g__Claroideoglomus; s__Claroideoglomus_drummondii	Arbuscular Mycorrhizal
OTU_1719	0	0	0	0	0	0	0	0	0	0	0	0	k__Fungi; p__Mucoromycota; c__Glomeromycetes; o__Glomerales; f__Glomeraceae; g__Glomus; s__Glomus_sp._9_SUN-2011	Arbuscular Mycorrhizal
OTU_1731	0	0	0	0	0	0	0	0	0	0	0	0	k__Fungi; p__Mucoromycota; c__Glomeromycetes; o__Glomerales; f__Claroideoglomeraceae; g__Claroideoglomus; s__Claroideoglomus_cf._drummondii	Arbuscular Mycorrhizal
OTU_1734	0	0	0	0	0	0	0	0	0	0	0	0	k__Fungi; p__Mucoromycota; c__Glomeromycetes; o__Glomerales; f__Claroideoglomeraceae; g__Claroideoglomus; s__Claroideoglomus_drummondii	Arbuscular Mycorrhizal
OTU_1749	0	0	0	0	0	0	0	0	0	0	0	0	k__Fungi; p__Ascomycota; c__Sordariomycetes; o__Ophiostomatales; f__Ophiostomataceae; g__Cornuvesica; s__Cornuvesica_falcata	Plant Pathogen
OTU_217	0	0	0	0	0	0	0	0	0	0	0	0	k__Fungi; p__Chytridiomycota; c__Chytridiomycetes; o__Spizellomycetales; f__Spizellomycetaceae; g__Spizellomyces; s__Spizellomyces_sp._palustris	Plant Pathogen-Undefined Parasite-Undefined Saprotroph
OTU_243	0	0	0	0	0	0	0	0	0	0	0	0	k__Fungi; p__Ascomycota; c__Lecanoromycetes; o__Peltigerales; f__Collemataceae; g__Gibbosporina; s__Gibbosporina_nitida	Lichenized
OTU_248	0	0	0	0	0	0	0	0	0	0	0	0	k__Fungi; p__Basidiomycota; c__Agaricomycetes; o__Agaricales; f__Entolomataceae; g__Entoloma; s__Entoloma_sp._PAM-2016c	Ectomycorrhizal-Fungal Parasite-Soil Saprotroph-Undefined Saprotroph
OTU_250	0	0	0	0	0	0	0	0	0	0	0	0	k__Fungi; p__Basidiomycota; c__Agaricomycetes; o__Agaricales; f__Crepidotaceae; g__Simocybe; s__Simocybe_largispora	Wood Saprotroph
OTU_258	0	0	0	0	0	0	0	0	0	0	0	0	k__Fungi; p__Ascomycota; c__Pezizomycetes; o__Pezizales; f__unidentified; g__Coprotus; s__Coprotus_sp.	Dung Saprotroph-Undefined Saprotroph
OTU_259	0	0	0	0	0	0	0	0	0	0	0	0	k__Fungi; p__Ascomycota; c__Pezizomycetes; o__Pezizales; f__unidentified; g__Coprotus; s__Coprotus_sp.	Dung Saprotroph-Undefined Saprotroph
OTU_264	0	0	0	0	0	0	0	0	0	0	0	0	k__Fungi; p__Ascomycota; c__Pezizomycetes; o__Pezizales; f__Pyronemataceae; g__Trichophaea; s__Trichophaea_sp.	Dung Saprotroph-Ectomycorrhizal
OTU_265	0	0	0	0	0	0	0	0	0	0	0	0	k__Fungi; p__Basidiomycota; c__Agaricomycetes; o__Cantharellales; f__Ceratobasidiaceae; g__Rhizoctonia; s__Rhizoctonia_solani	Endomycorrhizal-Plant Pathogen-Undefined Saprotroph
OTU_269	0	0	0	0	0	0	0	0	0	0	0	0	k__Fungi; p__Basidiomycota; c__Agaricomycetes; o__Agaricales; f__Pluteaceae; g__Volvariella; s__Volvariella_dunensis	Undefined Saprotroph
OTU_270	0	0	0	0	0	0	0	0	0	0	0	0	k__Fungi; p__Ascomycota; c__Eurotiomycetes; o__Chaetothyriales; f__Trichomeriaceae; g__Arthrocladium; s__Arthrocladium_caudatum	Epiphyte
OTU_280	0	0	0	0	0	0	0	0	0	0	0	0	k__Fungi; p__Ascomycota; c__Lecanoromycetes; o__Peltigerales; f__Collemataceae; g__Leptogium; s__Leptogium_hirsutum	Lichenized
OTU_282	0	0	0	0	0	0	0	0	0	0	0	0	k__Fungi; p__Ascomycota; c__Sordariomycetes; o__Hypocreales; f__Nectriaceae; g__Fusarium; s__Fusarium_sp.	Animal Pathogen-Endophyte-Lichen Parasite-Plant Pathogen-Soil Saprotroph-Wood Saprotroph
OTU_283	0	0	0	0	0	0	0	0	0	0	0	0	k__Fungi; p__Ascomycota; c__Eurotiomycetes; o__Chaetothyriales; f__Cyphellophoraceae; g__Cyphellophora; s__Cyphellophora_clematidis	Animal Pathogen-Undefined Saprotroph
OTU_290	0	0	0	0	0	0	0	0	0	0	0	0	k__Fungi; p__Ascomycota; c__Sordariomycetes; o__Hypocreales; f__Nectriaceae; g__Fusarium; s__Fusarium_sp.	Animal Pathogen-Endophyte-Lichen Parasite-Plant Pathogen-Soil Saprotroph-Wood Saprotroph
OTU_293	0	0	0	0	0	0	0	0	0	0	0	0	k__Fungi; p__Ascomycota; c__Orbiliomycetes; o__Orbiliales; f__Orbiliaceae; g__Orbilia; s__Orbilia_sp._HOB-2016an	Wood Saprotroph
OTU_301	0	0	0	0	0	0	0	0	0	0	0	0	k__Fungi; p__Basidiomycota; c__Agaricomycetes; o__Agaricales; f__Mycenaceae; g__Pleurotopsis; s__Pleurotopsis_longinqua	Undefined Saprotroph
OTU_305	0	0	0	0	0	0	0	0	0	0	0	0	k__Fungi; p__Ascomycota; c__Sordariomycetes; o__Diaporthales; f__Valsaceae; g__Cytospora; s__Cytospora_gigalocus	Endophyte-Plant Pathogen-Wood Saprotroph
OTU_315	0	0	0	0	0	0	0	0	0	0	0	0	k__Fungi; p__Ascomycota; c__Sordariomycetes; o__Hypocreales; f__Nectriaceae; g__Fusarium; s__Fusarium_sp.	Animal Pathogen-Endophyte-Lichen Parasite-Plant Pathogen-Soil Saprotroph-Wood Saprotroph
OTU_324	0	0	0	0	0	0	0	0	0	0	0	0	k__Fungi; p__Ascomycota; c__Dothideomycetes; o__Pleosporales; f__Coniothyriaceae; g__Coniothyrium; s__Coniothyrium_sp._HS-1-E1-2	Plant Pathogen-Wood Saprotroph
OTU_333	0	0	0	0	0	0	0	0	0	0	0	0	k__Fungi; p__Ascomycota; c__Eurotiomycetes; o__Chaetothyriales; f__Trichomeriaceae; g__Knufia; s__Knufia_mediterranea	Epiphyte
OTU_335	0	0	0	0	0	0	0	0	0	0	0	0	k__Fungi; p__Basidiomycota; c__Agaricomycetes; o__Agaricales; f__Agaricaceae; g__Tulostoma; s__Tulostoma_sp._11_EL-2016	Soil Saprotroph
OTU_343	0	0	0	0	0	0	0	0	0	0	0	0	k__Fungi; p__Ascomycota; c__Pezizomycetes; o__Pezizales; f__Ascobolaceae; g__unidentified; s__Ascobolaceae_sp.	Dung Saprotroph-Soil Saprotroph-Wood Saprotrop
OTU_344	0	0	0	0	0	0	0	0	0	0	0	0	k__Fungi; p__Ascomycota; c__Eurotiomycetes; o__Onygenales; f__Onygenaceae; g__Auxarthron; s__Auxarthron_kuehnii	Undefined Saprotroph
OTU_350	0	0	0	0	0	0	0	0	0	0	0	0	k__Fungi; p__Zoopagomycota; c__Zoopagomycetes; o__Zoopagales; f__Piptocephalidaceae; g__Piptocephalis; s__Piptocephalis_graefenhanii	Fungal Parasite
OTU_356	0	0	0	0	0	0	0	0	0	0	0	0	k__Fungi; p__Ascomycota; c__Eurotiomycetes; o__Chaetothyriales; f__Trichomeriaceae; g__Knufia; s__Knufia_petricola	Epiphyte
OTU_359	0	0	0	0	0	0	0	0	0	0	0	0	k__Fungi; p__Ascomycota; c__Eurotiomycetes; o__Chaetothyriales; f__Trichomeriaceae; g__Knufia; s__Knufia_petricola	Epiphyte
OTU_365	0	0	0	0	0	0	0	0	0	0	0	0	k__Fungi; p__Basidiomycota; c__Agaricomycetes; o__Agaricales; f__Agaricaceae; g__Tulostoma; s__Tulostoma_caespitosum	Soil Saprotroph
OTU_369	0	0	0	0	0	0	0	0	0	0	0	0	k__Fungi; p__Basidiomycota; c__Agaricomycetes; o__Corticiales; f__Corticiaceae; g__Lyomyces; s__Lyomyces_crustosus	Lichen Parasite-Plant Pathogen-Wood Saprotroph
OTU_373	0	0	0	0	0	0	0	0	0	0	0	0	k__Fungi; p__Ascomycota; c__Eurotiomycetes; o__Onygenales; f__Onygenaceae; g__Auxarthron; s__Auxarthron_pseudoreticulatum	Undefined Saprotroph
OTU_375	0	0	0	0	0	0	0	0	0	0	0	0	k__Fungi; p__Mucoromycota; c__unidentified; o__Calcarisporiellales; f__Calcarisporiellaceae; g__Calcarisporiella; s__Calcarisporiella_thermophila	Undefined Saprotroph
OTU_38	0	0	0	0	0	0	0	0	0	0	0	0	k__Fungi; p__Chytridiomycota; c__Chytridiomycetes; o__Spizellomycetales; f__Powellomycetaceae; g__Powellomyces; s__Powellomyces_sp._EA	Plant Pathogen
OTU_380	0	0	0	0	0	0	0	0	0	0	0	0	k__Fungi; p__Ascomycota; c__Eurotiomycetes; o__Chaetothyriales; f__Trichomeriaceae; g__Knufia; s__Knufia_marmoricola	Epiphyte
OTU_386	0	0	0	0	0	0	0	0	0	0	0	0	k__Fungi; p__Ascomycota; c__Pezizomycetes; o__Pezizales; f__Pezizaceae; g__Peziza; s__Peziza_sp.	Dung Saprotroph-Ectomycorrhizal-Litter Saprotroph-Undefined Saprotroph
OTU_389	0	0	0	0	0	0	0	0	0	0	0	0	k__Fungi; p__Ascomycota; c__Dothideomycetes; o__Pleosporales; f__Didymosphaeriaceae; g__Paraconiothyrium; s__Paraconiothyrium_brasiliense	Undefined Saprotroph
OTU_39	0	0	0	0	0	0	0	0	0	0	0	0	k__Fungi; p__Basidiomycota; c__Agaricomycetes; o__Agaricales; f__Agaricaceae; g__Agaricus; s__Agaricus_devoniensis	Undefined Saprotroph
OTU_390	0	0	0	0	0	0	0	0	0	0	0	0	k__Fungi; p__Ascomycota; c__Sordariomycetes; o__Hypocreales; f__Nectriaceae; g__Fusarium; s__Fusarium_sp.	Animal Pathogen-Endophyte-Lichen Parasite-Plant Pathogen-Soil Saprotroph-Wood Saprotroph
OTU_395	0	0	0	0	0	0	0	0	0	0	0	0	k__Fungi; p__Ascomycota; c__Eurotiomycetes; o__Chaetothyriales; f__Trichomeriaceae; g__Knufia; s__Knufia_perforans	Epiphyte
OTU_397	0	0	0	0	0	0	0	0	0	0	0	0	k__Fungi; p__Ascomycota; c__Sordariomycetes; o__Diaporthales; f__Valsaceae; g__Cytospora; s__Cytospora_sp.	Endophyte-Plant Pathogen-Wood Saprotroph
OTU_40	0	0	0	0	0	0	0	0	0	0	0	0	k__Fungi; p__Zoopagomycota; c__Kickxellomycetes; o__Kickxellales; f__Kickxellaceae; g__Coemansia; s__Coemansia_umbellata	Undefined Saprotroph
OTU_405	0	0	0	0	0	0	0	0	0	0	0	0	k__Fungi; p__Ascomycota; c__Pezizomycetes; o__Pezizales; f__Pyronemataceae; g__Scutellinia; s__Scutellinia_cejpii	Undefined Saprotroph
OTU_411	0	0	0	0	0	0	0	0	0	0	0	0	k__Fungi; p__Ascomycota; c__Pezizomycetes; o__Pezizales; f__Pyronemataceae; g__Sphaerosporella; s__Sphaerosporella_sp.	Ectomycorrhizal
OTU_413	0	0	0	0	0	0	0	0	0	0	0	0	k__Fungi; p__Ascomycota; c__Lecanoromycetes; o__Umbilicariales; f__unidentified; g__Boreoplaca; s__Boreoplaca_ultrafrigida	Lichenized
OTU_414	0	0	0	0	0	0	0	0	0	0	0	0	k__Fungi; p__Ascomycota; c__Sordariomycetes; o__Xylariales; f__Xylariaceae; g__Poronia; s__Poronia_punctata	Undefined Saprotroph
OTU_415	0	0	0	0	0	0	0	0	0	0	0	0	k__Fungi; p__Ascomycota; c__Eurotiomycetes; o__Chaetothyriales; f__Trichomeriaceae; g__Knufia; s__Knufia_perforans	Epiphyte
OTU_416	0	0	0	0	0	0	0	0	0	0	0	0	k__Fungi; p__Ascomycota; c__Eurotiomycetes; o__Chaetothyriales; f__Trichomeriaceae; g__Arthrocladium; s__Arthrocladium_caudatum	Epiphyte
OTU_419	0	0	0	0	0	0	0	0	0	0	0	0	k__Fungi; p__Basidiomycota; c__Agaricomycetes; o__Agaricales; f__Cortinariaceae; g__Hebeloma; s__Hebeloma_melleum	Ectomycorrhizal
OTU_42	0	0	0	0	0	0	0	0	0	0	0	0	k__Fungi; p__Chytridiomycota; c__Chytridiomycetes; o__Spizellomycetales; f__Spizellomycetaceae; g__Gaertneriomyces; s__Gaertneriomyces_semiglobifer	Plant Pathogen
OTU_438	0	0	0	0	0	0	0	0	0	0	0	0	k__Fungi; p__Mucoromycota; c__Glomeromycetes; o__Glomerales; f__Glomeraceae; g__Halonatospora; s__Halonatospora_pansihalos	Arbuscular Mycorrhizal
OTU_439	0	0	0	0	0	0	0	0	0	0	0	0	k__Fungi; p__Ascomycota; c__Eurotiomycetes; o__Onygenales; f__Gymnoascaceae; g__Gymnoascus; s__Gymnoascus_petalosporus	Undefined Saprotroph
OTU_440	0	0	0	0	0	0	0	0	0	0	0	0	k__Fungi; p__Basidiomycota; c__Agaricomycetes; o__Agaricales; f__Cortinariaceae; g__Hebeloma; s__Hebeloma_melleum	Ectomycorrhizal
OTU_445	0	0	0	0	0	0	0	0	0	0	0	0	k__Fungi; p__Ascomycota; c__Pezizomycetes; o__Pezizales; f__Pyronemataceae; g__Pseudaleuria; s__Pseudaleuria_fibrillosa	Undefined Saprotroph
OTU_446	0	0	0	0	0	0	0	0	0	0	0	0	k__Fungi; p__Ascomycota; c__Sordariomycetes; o__Xylariales; f__unidentified; g__Monosporascus; s__Monosporascus_sp.	Plant Pathogen
OTU_457	0	0	0	0	0	0	0	0	0	0	0	0	k__Fungi; p__Ascomycota; c__Lecanoromycetes; o__Ostropales; f__Stictidaceae; g__Cryptodiscus; s__Cryptodiscus_rhopaloides	Undefined Saprotroph
OTU_460	0	0	0	0	0	0	0	0	0	0	0	0	k__Fungi; p__Ascomycota; c__Eurotiomycetes; o__Chaetothyriales; f__Cyphellophoraceae; g__Cyphellophora; s__Cyphellophora_fusarioides	Animal Pathogen-Undefined Saprotroph
OTU_462	0	0	0	0	0	0	0	0	0	0	0	0	k__Fungi; p__Basidiomycota; c__Agaricomycetes; o__Agaricales; f__Amanitaceae; g__Amanita; s__Amanita_flavidogrisea	Ectomycorrhizal-Undefined Saprotroph
OTU_464	0	0	0	0	0	0	0	0	0	0	0	0	k__Fungi; p__Ascomycota; c__Eurotiomycetes; o__Chaetothyriales; f__Trichomeriaceae; g__Knufia; s__Knufia_tsunedae	Epiphyte
OTU_465	0	0	0	0	0	0	0	0	0	0	0	0	k__Fungi; p__Basidiomycota; c__Agaricomycetes; o__Agaricales; f__Amanitaceae; g__Amanita; s__Amanita_flavidogrisea	Ectomycorrhizal-Undefined Saprotroph
OTU_467	0	0	0	0	0	0	0	0	0	0	0	0	k__Fungi; p__Basidiomycota; c__Agaricomycetes; o__Cantharellales; f__Ceratobasidiaceae; g__Ceratobasidium; s__Ceratobasidium_sp.	Endomycorrhizal-Plant Pathogen-Undefined Saprotroph
OTU_468	0	0	0	0	0	0	0	0	0	0	0	0	k__Fungi; p__Ascomycota; c__Dothideomycetes; o__Pleosporales; f__Phaeosphaeriaceae; g__Phaeosphaeria; s__Phaeosphaeria_caricis	Undefined Saprotroph
OTU_469	0	0	0	0	0	0	0	0	0	0	0	0	k__Fungi; p__Ascomycota; c__Pezizomycetes; o__Pezizales; f__Pezizaceae; g__Oedocephalum; s__Oedocephalum_sp._AEH3_2	Dung Saprotroph-Ectomycorrhizal-Litter Saprotroph-Undefined Saprotroph
OTU_473	0	0	0	0	0	0	0	0	0	0	0	0	k__Fungi; p__Ascomycota; c__Dothideomycetes; o__Pleosporales; f__Phaeosphaeriaceae; g__Neosetophoma; s__Neosetophoma_samarorum	Undefined Saprotroph
OTU_481	0	0	0	0	0	0	0	0	0	0	0	0	k__Fungi; p__Basidiomycota; c__Agaricomycetes; o__Cantharellales; f__Ceratobasidiaceae; g__Ceratobasidium; s__Ceratobasidium_sp._CBS_132236	Endomycorrhizal-Plant Pathogen-Undefined Saprotroph
OTU_490	0	0	0	0	0	0	0	0	0	0	0	0	k__Fungi; p__Ascomycota; c__Dothideomycetes; o__Pleosporales; f__Phaeosphaeriaceae; g__Ophiosimulans; s__Ophiosimulans_tanaceti	Fungal Parasite-Plant Pathogen-Plant Saprotroph
OTU_492	0	0	0	0	0	0	0	0	0	0	0	0	k__Fungi; p__Ascomycota; c__Dothideomycetes; o__Pleosporales; f__Phaeosphaeriaceae; g__Dematiopleospora; s__Dematiopleospora_salsolae	Fungal Parasite-Plant Pathogen-Plant Saprotroph
OTU_493	0	0	0	0	0	0	0	0	0	0	0	0	k__Fungi; p__Ascomycota; c__Dothideomycetes; o__Pleosporales; f__Pleosporaceae; g__unidentified; s__Pleosporaceae_sp.	Endophyte-Lichen Parasite-Plant Pathogen-Undefined Saprotroph
OTU_494	0	0	0	0	0	0	0	0	0	0	0	0	k__Fungi; p__Basidiomycota; c__Agaricomycetes; o__Agaricales; f__Physalacriaceae; g__Guyanagaster; s__Guyanagaster_necrorhizus	Wood Saprotroph
OTU_495	0	0	0	0	0	0	0	0	0	0	0	0	k__Fungi; p__Ascomycota; c__Orbiliomycetes; o__Orbiliales; f__Orbiliaceae; g__Orbilia; s__Orbilia_sp._HOB-2016bq	Wood Saprotroph
OTU_496	0	0	0	0	0	0	0	0	0	0	0	0	k__Fungi; p__Basidiomycota; c__Agaricomycetes; o__Agaricales; f__Amanitaceae; g__Amanita; s__Amanita_flavidogrisea	Ectomycorrhizal-Undefined Saprotroph
OTU_50	0	0	0	0	0	0	0	0	0	0	0	0	k__Fungi; p__Chytridiomycota; c__Chytridiomycetes; o__Chytridiales; f__Chytridiaceae; g__Phlyctochytrium; s__Phlyctochytrium_africanum	Plant Pathogen
OTU_501	0	0	0	0	0	0	0	0	0	0	0	0	k__Fungi; p__Ascomycota; c__Dothideomycetes; o__Pleosporales; f__Phaeosphaeriaceae; g__unidentified; s__Phaeosphaeriaceae_sp.	Fungal Parasite-Plant Pathogen-Plant Saprotroph
OTU_507	0	0	0	0	0	0	0	0	0	0	0	0	k__Fungi; p__Ascomycota; c__Pezizomycetes; o__Pezizales; f__Pezizaceae; g__Oedocephalum; s__Oedocephalum_adhaerens	Dung Saprotroph-Ectomycorrhizal-Litter Saprotroph-Undefined Saprotroph
OTU_508	0	0	0	0	0	0	0	0	0	0	0	0	k__Fungi; p__Ascomycota; c__Sordariomycetes; o__Xylariales; f__unidentified; g__Monosporascus; s__Monosporascus_sp.	Plant Pathogen
OTU_515	0	0	0	0	0	0	0	0	0	0	0	0	k__Fungi; p__Ascomycota; c__Dothideomycetes; o__Pleosporales; f__Pleosporaceae; g__Alternaria; s__Alternaria_sp.	Animal Pathogen-Endophyte-Plant Pathogen-Wood Saprotroph
OTU_516	0	0	0	0	0	0	0	0	0	0	0	0	k__Fungi; p__Ascomycota; c__Dothideomycetes; o__Botryosphaeriales; f__Aplosporellaceae; g__Aplosporella; s__Aplosporella_africana	Plant Pathogen
OTU_517	0	0	0	0	0	0	0	0	0	0	0	0	k__Fungi; p__Ascomycota; c__Sordariomycetes; o__Xylariales; f__unidentified; g__Monosporascus; s__Monosporascus_sp.	Plant Pathogen
OTU_523	0	0	0	0	0	0	0	0	0	0	0	0	k__Fungi; p__Basidiomycota; c__Agaricomycetes; o__Polyporales; f__Polyporaceae; g__Coriolopsis; s__Coriolopsis_trogii	Wood Saprotroph
OTU_524	0	0	0	0	0	0	0	0	0	0	0	0	k__Fungi; p__Ascomycota; c__Pezizomycetes; o__Pezizales; f__Pezizaceae; g__Oedocephalum; s__Oedocephalum_adhaerens	Dung Saprotroph-Ectomycorrhizal-Litter Saprotroph-Undefined Saprotroph
OTU_53	0	0	0	0	0	0	0	0	0	0	0	0	k__Fungi; p__Ascomycota; c__Lecanoromycetes; o__Lecanorales; f__Stereocaulaceae; g__Stereocaulon; s__Stereocaulon_sp.	Lichen Parasite-Lichenized
OTU_532	0	0	0	0	0	0	0	0	0	0	0	0	k__Fungi; p__Ascomycota; c__Eurotiomycetes; o__Chaetothyriales; f__Herpotrichiellaceae; g__Cladophialophora; s__Cladophialophora_boppii	Undefined Saprotroph
OTU_536	0	0	0	0	0	0	0	0	0	0	0	0	k__Fungi; p__Ascomycota; c__Dothideomycetes; o__Pleosporales; f__Phaeosphaeriaceae; g__Phaeosphaeria; s__Phaeosphaeria_caricis	Undefined Saprotroph
OTU_540	0	0	0	0	0	0	0	0	0	0	0	0	k__Fungi; p__Ascomycota; c__Sordariomycetes; o__Togniniales; f__Togniniaceae; g__Phaeoacremonium; s__Phaeoacremonium_rubrigenum	Plant Pathogen
OTU_544	0	0	0	0	0	0	0	0	0	0	0	0	k__Fungi; p__Ascomycota; c__unidentified; o__unidentified; f__unidentified; g__Acremonium; s__Acremonium_sp._(in:_Ascomycota)	Animal Pathogen-Endophyte-Fungal Parasite-Plant Pathogen-Wood Saprotroph
OTU_545	0	0	0	0	0	0	0	0	0	0	0	0	k__Fungi; p__Ascomycota; c__Pezizomycetes; o__Pezizales; f__Pyronemataceae; g__Otidea; s__Otidea_rainierensis	Dung Saprotroph-Ectomycorrhizal-Soil Saprotroph-Wood Saprotroph
OTU_547	0	0	0	0	0	0	0	0	0	0	0	0	k__Fungi; p__Ascomycota; c__Pezizomycetes; o__Pezizales; f__Ascobolaceae; g__Ascobolus; s__Ascobolus_sp.	Dung Saprotroph-Wood Saprotroph
OTU_549	0	0	0	0	0	0	0	0	0	0	0	0	k__Fungi; p__Ascomycota; c__Dothideomycetes; o__Pleosporales; f__Phaeosphaeriaceae; g__Septoriella; s__Septoriella_leuchtmannii	Fungal Parasite-Plant Pathogen-Plant Saprotroph
OTU_550	0	0	0	0	0	0	0	0	0	0	0	0	k__Fungi; p__Ascomycota; c__Dothideomycetes; o__Dothideales; f__Dothioraceae; g__Pseudoseptoria; s__Pseudoseptoria_obscura	Plant Pathogen
OTU_558	0	0	0	0	0	0	0	0	0	0	0	0	k__Fungi; p__Ascomycota; c__Sordariomycetes; o__Xylariales; f__Sporocadaceae; g__Seimatosporium; s__Seimatosporium_pistaciae	Plant Pathogen
OTU_56	0	0	0	0	0	0	0	0	0	0	0	0	k__Fungi; p__Basidiomycota; c__Agaricomycetes; o__Agaricales; f__Agaricaceae; g__Tulostoma; s__Tulostoma_melanocyclum	Soil Saprotroph
OTU_560	0	0	0	0	0	0	0	0	0	0	0	0	k__Fungi; p__Ascomycota; c__Dothideomycetes; o__Pleosporales; f__Didymosphaeriaceae; g__Kalmusia; s__Kalmusia_utahensis	Undefined Saprotroph
OTU_574	0	0	0	0	0	0	0	0	0	0	0	0	k__Fungi; p__Mucoromycota; c__Mucoromycetes; o__Mucorales; f__Rhizopodaceae; g__Rhizopus; s__Rhizopus_oryzae	Plant Pathogen-Undefined Saprotroph
OTU_584	0	0	0	0	0	0	0	0	0	0	0	0	k__Fungi; p__Ascomycota; c__Dothideomycetes; o__Pleosporales; f__Pleosporaceae; g__Comoclathris; s__Comoclathris_spartii	Undefined Saprotroph
OTU_591	0	0	0	0	0	0	0	0	0	0	0	0	k__Fungi; p__Ascomycota; c__Dothideomycetes; o__Pleosporales; f__Cucurbitariaceae; g__Pyrenochaeta; s__Pyrenochaeta_sp.	Plant Pathogen-Wood Saprotroph
OTU_601	0	0	0	0	0	0	0	0	0	0	0	0	k__Fungi; p__Ascomycota; c__Dothideomycetes; o__Pleosporales; f__Sporormiaceae; g__Preussia; s__Preussia_sp._(in:_Fungi)	Undefined Saprotroph
OTU_604	0	0	0	0	0	0	0	0	0	0	0	0	k__Fungi; p__Ascomycota; c__Dothideomycetes; o__Dothideales; f__Dothioraceae; g__Pseudoseptoria; s__Pseudoseptoria_donacis	Plant Pathogen
OTU_617	0	0	0	0	0	0	0	0	0	0	0	0	k__Fungi; p__Ascomycota; c__Pezizomycetes; o__Pezizales; f__Pyronemataceae; g__Pseudombrophila; s__Pseudombrophila_hepatica	Dung Saprotroph-Undefined Saprotroph
OTU_625	0	0	0	0	0	0	0	0	0	0	0	0	k__Fungi; p__Basidiomycota; c__Agaricomycetes; o__Agaricales; f__Tricholomataceae; g__Omphalina; s__Omphalina_rustica	Leaf Saprotroph
OTU_63	0	0	0	0	0	0	0	0	0	0	0	0	k__Fungi; p__Basidiomycota; c__Agaricomycetes; o__Agaricales; f__Agaricaceae; g__Tulostoma; s__Tulostoma_cf._cretaceum_Knudsen0107	Soil Saprotroph
OTU_640	0	0	0	0	0	0	0	0	0	0	0	0	k__Fungi; p__Ascomycota; c__Sordariomycetes; o__Xylariales; f__Xylariaceae; g__Xylaria; s__Xylaria_sp.	Dung Saprotroph-Endophyte-Plant Pathogen-Undefined Saprotroph
OTU_641	0	0	0	0	0	0	0	0	0	0	0	0	k__Fungi; p__Ascomycota; c__Eurotiomycetes; o__Chaetothyriales; f__Herpotrichiellaceae; g__Rhinocladiella; s__Rhinocladiella_sp.	Animal Pathogen-Fungal Parasite-Undefined Saprotroph
OTU_656	0	0	0	0	0	0	0	0	0	0	0	0	k__Fungi; p__Ascomycota; c__Eurotiomycetes; o__Onygenales; f__Onygenaceae; g__Auxarthron; s__Auxarthron_pseudoreticulatum	Undefined Saprotroph
OTU_657	0	0	0	0	0	0	0	0	0	0	0	0	k__Fungi; p__Basidiomycota; c__Agaricomycetes; o__Corticiales; f__Corticiaceae; g__unidentified; s__Corticiaceae_sp.	Lichen Parasite-Plant Pathogen-Wood Saprotroph
OTU_661	0	0	0	0	0	0	0	0	0	0	0	0	k__Fungi; p__Ascomycota; c__Dothideomycetes; o__Botryosphaeriales; f__Botryosphaeriaceae; g__Pseudofusicoccum; s__Pseudofusicoccum_sp.	Plant Pathogen
OTU_668	0	0	0	0	0	0	0	0	0	0	0	0	k__Fungi; p__Ascomycota; c__Dothideomycetes; o__Pleosporales; f__Pleosporaceae; g__Neocamarosporium; s__Neocamarosporium_chichastianum	Endophyte-Lichen Parasite-Plant Pathogen-Undefined Saprotroph
OTU_67	0	0	0	0	0	0	0	0	0	0	0	0	k__Fungi; p__Ascomycota; c__Dothideomycetes; o__Pleosporales; f__Trematosphaeriaceae; g__Trematosphaeria; s__Trematosphaeria_sp.	Undefined Saprotroph
OTU_671	0	0	0	0	0	0	0	0	0	0	0	0	k__Fungi; p__Ascomycota; c__Sordariomycetes; o__Microascales; f__Microascaceae; g__Microascus; s__Microascus_croci	Animal Pathogen-Endophyte-Plant Pathogen-Undefined Saprotroph
OTU_672	0	0	0	0	0	0	0	0	0	0	0	0	k__Fungi; p__Basidiomycota; c__Agaricomycetes; o__Polyporales; f__Meruliaceae; g__Merulius; s__Merulius_incarnatus	Plant Pathogen-Undefined Saprotroph
OTU_674	0	0	0	0	0	0	0	0	0	0	0	0	k__Fungi; p__Ascomycota; c__Sordariomycetes; o__Hypocreales; f__Ophiocordycipitaceae; g__Purpureocillium; s__Purpureocillium_lavendulum	Fungal Parasite
OTU_682	0	0	0	0	0	0	0	0	0	0	0	0	k__Fungi; p__Ascomycota; c__Dothideomycetes; o__Pleosporales; f__Pleosporaceae; g__Alternaria; s__Alternaria_papavericola	Animal Pathogen-Endophyte-Plant Pathogen-Wood Saprotroph
OTU_687	0	0	0	0	0	0	0	0	0	0	0	0	k__Fungi; p__Ascomycota; c__Dothideomycetes; o__Pleosporales; f__Pleosporaceae; g__Neocamarosporium; s__Neocamarosporium_obiones	Endophyte-Lichen Parasite-Plant Pathogen-Undefined Saprotroph
OTU_688	0	0	0	0	0	0	0	0	0	0	0	0	k__Fungi; p__Ascomycota; c__Dothideomycetes; o__Pleosporales; f__Pleosporaceae; g__unidentified; s__Pleosporaceae_sp.	Endophyte-Lichen Parasite-Plant Pathogen-Undefined Saprotroph
OTU_689	0	0	0	0	0	0	0	0	0	0	0	0	k__Fungi; p__Ascomycota; c__Sordariomycetes; o__Sordariales; f__Chaetomiaceae; g__Zopfiella; s__Zopfiella_tabulata	Dung Saprotroph
OTU_696	0	0	0	0	0	0	0	0	0	0	0	0	k__Fungi; p__Ascomycota; c__Dothideomycetes; o__Pleosporales; f__Leptosphaeriaceae; g__Plenodomus; s__Plenodomus_libanotidis	Undefined Saprotroph
OTU_698	0	0	0	0	0	0	0	0	0	0	0	0	k__Fungi; p__Ascomycota; c__Sordariomycetes; o__Microascales; f__Microascaceae; g__Microascus; s__Microascus_hyalinus	Animal Pathogen-Endophyte-Plant Pathogen-Undefined Saprotroph
OTU_706	0	0	0	0	0	0	0	0	0	0	0	0	k__Fungi; p__Ascomycota; c__Sordariomycetes; o__Microascales; f__Microascaceae; g__Microascus; s__Microascus_cinereus	Animal Pathogen-Endophyte-Plant Pathogen-Undefined Saprotroph
OTU_707	0	0	0	0	0	0	0	0	0	0	0	0	k__Fungi; p__Mucoromycota; c__Mortierellomycetes; o__Mortierellales; f__Mortierellaceae; g__Actinomortierella; s__Actinomortierella_capitata	Endophyte-Litter Saprotroph-Soil Saprotroph-Undefined Saprotroph
OTU_712	0	0	0	0	0	0	0	0	0	0	0	0	k__Fungi; p__Ascomycota; c__Sordariomycetes; o__Microascales; f__Microascaceae; g__Microascus; s__Microascus_trigonosporus	Animal Pathogen-Endophyte-Plant Pathogen-Undefined Saprotroph
OTU_715	0	0	0	0	0	0	0	0	0	0	0	0	k__Fungi; p__Ascomycota; c__Arthoniomycetes; o__Lichenostigmatales; f__Phaeococcomycetaceae; g__Phaeococcomyces; s__Phaeococcomyces_sp.	Undefined Saprotroph
OTU_719	0	0	0	0	0	0	0	0	0	0	0	0	k__Fungi; p__Ascomycota; c__Dothideomycetes; o__Pleosporales; f__Phaeosphaeriaceae; g__Phaeosphaeria; s__Phaeosphaeria_sp.	Undefined Saprotroph
OTU_72	0	0	0	0	0	0	0	0	0	0	0	0	k__Fungi; p__Basidiomycota; c__Agaricomycetes; o__Agaricales; f__Bolbitiaceae; g__Conocybe; s__Conocybe_herbarum	Undefined Saprotroph
OTU_731	0	0	0	0	0	0	0	0	0	0	0	0	k__Fungi; p__Ascomycota; c__Sordariomycetes; o__Hypocreales; f__Cordycipitaceae; g__Lecanicillium; s__Lecanicillium_sp.	Animal Pathogen
OTU_732	0	0	0	0	0	0	0	0	0	0	0	0	k__Fungi; p__Basidiomycota; c__Agaricomycetes; o__Agaricales; f__Bolbitiaceae; g__Descolea; s__Descolea_brunnea	Ectomycorrhizal
OTU_733	0	0	0	0	0	0	0	0	0	0	0	0	k__Fungi; p__Ascomycota; c__Sordariomycetes; o__Microascales; f__Microascaceae; g__Fairmania; s__Fairmania_singularis	Animal Pathogen-Endophyte-Plant Pathogen-Undefined Saprotroph
OTU_736	0	0	0	0	0	0	0	0	0	0	0	0	k__Fungi; p__Ascomycota; c__Dothideomycetes; o__Pleosporales; f__unidentified; g__Ochrocladosporium; s__Ochrocladosporium_sp._P1599	Undefined Saprotroph
OTU_737	0	0	0	0	0	0	0	0	0	0	0	0	k__Fungi; p__Ascomycota; c__Dothideomycetes; o__Botryosphaeriales; f__Botryosphaeriaceae; g__Botryosphaeria; s__Botryosphaeria_sinensis	Endophyte-Plant Pathogen-Wood Saprotroph
OTU_74	0	0	0	0	0	0	0	0	0	0	0	0	k__Fungi; p__Basidiomycota; c__Agaricomycetes; o__Agaricales; f__Bolbitiaceae; g__Conocybe; s__Conocybe_velutipes	Undefined Saprotroph
OTU_742	0	0	0	0	0	0	0	0	0	0	0	0	k__Fungi; p__Ascomycota; c__Sordariomycetes; o__Microascales; f__Microascaceae; g__Microascus; s__Microascus_croci	Animal Pathogen-Endophyte-Plant Pathogen-Undefined Saprotroph
OTU_746	0	0	0	0	0	0	0	0	0	0	0	0	k__Fungi; p__Ascomycota; c__Sordariomycetes; o__Hypocreales; f__Clavicipitaceae; g__Metarhizium; s__Metarhizium_sp.	Animal Pathogen
OTU_763	0	0	0	0	0	0	0	0	0	0	0	0	k__Fungi; p__Basidiomycota; c__Agaricostilbomycetes; o__Agaricostilbales; f__Kondoaceae; g__Bensingtonia; s__Bensingtonia_sp.	Undefined Saprotroph
OTU_764	0	0	0	0	0	0	0	0	0	0	0	0	k__Fungi; p__Ascomycota; c__Arthoniomycetes; o__Lichenostigmatales; f__Phaeococcomycetaceae; g__Phaeococcomyces; s__Phaeococcomyces_eucalypti	Undefined Saprotroph
OTU_770	0	0	0	0	0	0	0	0	0	0	0	0	k__Fungi; p__Ascomycota; c__Sordariomycetes; o__Hypocreales; f__Nectriaceae; g__Fusarium; s__Fusarium_domesticum	Animal Pathogen-Endophyte-Lichen Parasite-Plant Pathogen-Soil Saprotroph-Wood Saprotroph
OTU_796	0	0	0	0	0	0	0	0	0	0	0	0	k__Fungi; p__Ascomycota; c__Sordariomycetes; o__Microascales; f__Microascaceae; g__Microascus; s__Microascus_pyramidus	Animal Pathogen-Endophyte-Plant Pathogen-Undefined Saprotroph
OTU_800	0	0	0	0	0	0	0	0	0	0	0	0	k__Fungi; p__Ascomycota; c__Pezizomycetes; o__Pezizales; f__Pyronemataceae; g__Pulvinula; s__Pulvinula_constellatio	Ectomycorrhizal
OTU_802	0	0	0	0	0	0	0	0	0	0	0	0	k__Fungi; p__Ascomycota; c__Sordariomycetes; o__Hypocreales; f__Bionectriaceae; g__Nigrosabulum; s__Nigrosabulum_globosum	Algal Parasite-Bryophyte Parasite-Fungal Parasite-Undefined Saprotroph
OTU_809	0	0	0	0	0	0	0	0	0	0	0	0	k__Fungi; p__Ascomycota; c__Sordariomycetes; o__Coniochaetales; f__Coniochaetaceae; g__Coniochaeta; s__Coniochaeta_sp._3_CDM-2018	Animal Pathogen-Dung Saprotroph-Endophyte-Lichen Parasite-Plant Pathogen-Undefined Saprotroph
OTU_818	0	0	0	0	0	0	0	0	0	0	0	0	k__Fungi; p__Ascomycota; c__Sordariomycetes; o__Hypocreales; f__Hypocreaceae; g__Hypomyces; s__Hypomyces_semicircularis	Fungal Parasite
OTU_821	0	0	0	0	0	0	0	0	0	0	0	0	k__Fungi; p__Ascomycota; c__Arthoniomycetes; o__Lichenostigmatales; f__Phaeococcomycetaceae; g__Phaeococcomyces; s__Phaeococcomyces_sp.	Undefined Saprotroph
OTU_823	0	0	0	0	0	0	0	0	0	0	0	0	k__Fungi; p__Ascomycota; c__Pezizomycetes; o__Pezizales; f__Pyronemataceae; g__unidentified; s__Pyronemataceae_sp._F79	Dung Saprotroph-Ectomycorrhizal-Soil Saprotroph-Wood Saprotroph
OTU_825	0	0	0	0	0	0	0	0	0	0	0	0	k__Fungi; p__Ascomycota; c__Sordariomycetes; o__Hypocreales; f__Bionectriaceae; g__Nigrosabulum; s__Nigrosabulum_globosum	Algal Parasite-Bryophyte Parasite-Fungal Parasite-Undefined Saprotroph
OTU_84	0	0	0	0	0	0	0	0	0	0	0	0	k__Fungi; p__Ascomycota; c__Leotiomycetes; o__Helotiales; f__unidentified; g__Leptodontidium; s__Leptodontidium_sp.	Endophyte
OTU_840	0	0	0	0	0	0	0	0	0	0	0	0	k__Fungi; p__Ascomycota; c__Pezizomycetes; o__Pezizales; f__Pyronemataceae; g__Pulvinula; s__Pulvinula_constellatio	Ectomycorrhizal
OTU_841	0	0	0	0	0	0	0	0	0	0	0	0	k__Fungi; p__Ascomycota; c__Arthoniomycetes; o__Lichenostigmatales; f__Phaeococcomycetaceae; g__Phaeococcomyces; s__Phaeococcomyces_sp.	Undefined Saprotroph
OTU_859	0	0	0	0	0	0	0	0	0	0	0	0	k__Fungi; p__Ascomycota; c__Pezizomycetes; o__Pezizales; f__Ascobolaceae; g__Ascobolus; s__Ascobolus_sp.	Dung Saprotroph-Wood Saprotroph
OTU_862	0	0	0	0	0	0	0	0	0	0	0	0	k__Fungi; p__Ascomycota; c__Sordariomycetes; o__Hypocreales; f__Nectriaceae; g__Fusarium; s__Fusarium_domesticum	Animal Pathogen-Endophyte-Lichen Parasite-Plant Pathogen-Soil Saprotroph-Wood Saprotroph
OTU_874	0	0	0	0	0	0	0	0	0	0	0	0	k__Fungi; p__Ascomycota; c__Eurotiomycetes; o__Onygenales; f__Nannizziopsiaceae; g__Nannizziopsis; s__Nannizziopsis_guarroi	Animal Pathogen
OTU_875	0	0	0	0	0	0	0	0	0	0	0	0	k__Fungi; p__Ascomycota; c__Sordariomycetes; o__Hypocreales; f__Nectriaceae; g__Fusarium; s__Fusarium_domesticum	Animal Pathogen-Endophyte-Lichen Parasite-Plant Pathogen-Soil Saprotroph-Wood Saprotroph
OTU_879	0	0	0	0	0	0	0	0	0	0	0	0	k__Fungi; p__Ascomycota; c__Sordariomycetes; o__Hypocreales; f__Stachybotryaceae; g__Myrothecium; s__Myrothecium_inundatum	Undefined Saprotroph
OTU_882	0	0	0	0	0	0	0	0	0	0	0	0	k__Fungi; p__Mucoromycota; c__Mortierellomycetes; o__Mortierellales; f__Mortierellaceae; g__Mortierella; s__Mortierella_sp.	Endophyte-Litter Saprotroph-Soil Saprotroph-Undefined Saprotroph
OTU_888	0	0	0	0	0	0	0	0	0	0	0	0	k__Fungi; p__Ascomycota; c__Sordariomycetes; o__Microascales; f__Microascaceae; g__Scopulariopsis; s__Scopulariopsis_coprophila	Animal Pathogen-Endophyte-Plant Pathogen-Undefined Saprotroph
OTU_890	0	0	0	0	0	0	0	0	0	0	0	0	k__Fungi; p__Mucoromycota; c__Glomeromycetes; o__Glomerales; f__Glomeraceae; g__Glomus; s__Glomus_sp._8_SUN-2011	Arbuscular Mycorrhizal
OTU_892	0	0	0	0	0	0	0	0	0	0	0	0	k__Fungi; p__Ascomycota; c__Dothideomycetes; o__Pleosporales; f__Didymosphaeriaceae; g__unidentified; s__Didymosphaeriaceae_sp.	Endophyte-Lichen Parasite-Plant Pathogen-Undefined Saprotroph
OTU_894	0	0	0	0	0	0	0	0	0	0	0	0	k__Fungi; p__Ascomycota; c__Lecanoromycetes; o__Trapeliales; f__Trapeliaceae; g__Xylographa; s__Xylographa_difformis	Lichenized
OTU_90	0	0	0	0	0	0	0	0	0	0	0	0	k__Fungi; p__Basidiomycota; c__Agaricomycetes; o__Agaricales; f__Bolbitiaceae; g__Conocybe; s__Conocybe_alkovii	Undefined Saprotroph
OTU_908	0	0	0	0	0	0	0	0	0	0	0	0	k__Fungi; p__Ascomycota; c__Pezizomycetes; o__Pezizales; f__Sarcoscyphaceae; g__Nanoscypha; s__Nanoscypha_striatispora	Undefined Saprotroph
OTU_91	0	0	0	0	0	0	0	0	0	0	0	0	k__Fungi; p__Basidiomycota; c__Agaricomycetes; o__Agaricales; f__Pleurotaceae; g__Hohenbuehelia; s__Hohenbuehelia_sp.	Undefined Saprotroph
OTU_912	0	0	0	0	0	0	0	0	0	0	0	0	k__Fungi; p__Ascomycota; c__Arthoniomycetes; o__Lichenostigmatales; f__Phaeococcomycetaceae; g__Phaeococcomyces; s__Phaeococcomyces_sp.	Undefined Saprotroph
OTU_916	0	0	0	0	0	0	0	0	0	0	0	0	k__Fungi; p__Ascomycota; c__Eurotiomycetes; o__Verrucariales; f__Verrucariaceae; g__Endocarpon; s__Endocarpon_adsurgens	Lichenized
OTU_92	0	0	0	0	0	0	0	0	0	0	0	0	k__Fungi; p__Basidiomycota; c__Agaricomycetes; o__Agaricales; f__Crepidotaceae; g__Simocybe; s__Simocybe_sp.	Wood Saprotroph
OTU_925	0	0	0	0	0	0	0	0	0	0	0	0	k__Fungi; p__Mucoromycota; c__Glomeromycetes; o__Glomerales; f__Glomeraceae; g__Glomus; s__Glomus_sp._8_SUN-2011	Arbuscular Mycorrhizal
OTU_93	0	0	0	0	0	0	0	0	0	0	0	0	k__Fungi; p__Basidiomycota; c__Agaricomycetes; o__Agaricales; f__Bolbitiaceae; g__Conocybe; s__Conocybe_subovalis	Undefined Saprotroph
OTU_945	0	0	0	0	0	0	0	0	0	0	0	0	k__Fungi; p__Ascomycota; c__Dothideomycetes; o__Pleosporales; f__Coniothyriaceae; g__Coniothyrium; s__Coniothyrium_crepinianum	Plant Pathogen-Wood Saprotroph
OTU_947	0	0	0	0	0	0	0	0	0	0	0	0	k__Fungi; p__Ascomycota; c__Dothideomycetes; o__Pleosporales; f__Pleosporaceae; g__Pleospora; s__Pleospora_spartii-juncei	Endophyte-Lichen Parasite-Plant Pathogen-Undefined Saprotroph
OTU_949	0	0	0	0	0	0	0	0	0	0	0	0	k__Fungi; p__Ascomycota; c__Sordariomycetes; o__Microascales; f__Microascaceae; g__Pithoascus; s__Pithoascus_ater	Undefined Saprotroph
OTU_954	0	0	0	0	0	0	0	0	0	0	0	0	k__Fungi; p__Ascomycota; c__Dothideomycetes; o__Pleosporales; f__Massarinaceae; g__Helminthosporium; s__Helminthosporium_livistonae	Plant Pathogen-Undefined Saprotroph
OTU_955	0	0	0	0	0	0	0	0	0	0	0	0	k__Fungi; p__Ascomycota; c__Sordariomycetes; o__Hypocreales; f__Nectriaceae; g__Fusarium; s__Fusarium_buxicola	Animal Pathogen-Endophyte-Lichen Parasite-Plant Pathogen-Soil Saprotroph-Wood Saprotroph
OTU_962	0	0	0	0	0	0	0	0	0	0	0	0	k__Fungi; p__Ascomycota; c__Dothideomycetes; o__Pleosporales; f__Coniothyriaceae; g__Coniothyrium; s__Coniothyrium_crepinianum	Plant Pathogen-Wood Saprotroph
OTU_965	0	0	0	0	0	0	0	0	0	0	0	0	k__Fungi; p__Ascomycota; c__unidentified; o__unidentified; f__unidentified; g__Acremonium; s__Acremonium_sp._G4	Animal Pathogen-Endophyte-Fungal Parasite-Plant Pathogen-Wood Saprotroph
OTU_968	0	0	0	0	0	0	0	0	0	0	0	0	k__Fungi; p__Ascomycota; c__Pezizomycetes; o__Pezizales; f__Pezizaceae; g__Delastria; s__Delastria_rosea	Ectomycorrhizal
OTU_98	0	0	0	0	0	0	0	0	0	0	0	0	k__Fungi; p__Chytridiomycota; c__Chytridiomycetes; o__Rhizophlyctidales; f__Rhizophlyctidaceae; g__Rhizophlyctis; s__Rhizophlyctis_rosea	Undefined Saprotroph
OTU_985	0	0	0	0	0	0	0	0	0	0	0	0	k__Fungi; p__Ascomycota; c__Sordariomycetes; o__Sordariales; f__Lasiosphaeriaceae; g__unidentified; s__Lasiosphaeriaceae_sp.	Undefined Saprotroph
OTU_986	0	0	0	0	0	0	0	0	0	0	0	0	k__Fungi; p__Ascomycota; c__Dothideomycetes; o__Pleosporales; f__Pleosporaceae; g__Curvularia; s__Curvularia_homomorpha	Plant Pathogen
OTU_987	0	0	0	0	0	0	0	0	0	0	0	0	k__Fungi; p__Ascomycota; c__Dothideomycetes; o__Pleosporales; f__Pleosporaceae; g__Alternaria; s__Alternaria_arborescens	Animal Pathogen-Endophyte-Plant Pathogen-Wood Saprotroph
OTU_988	0	0	0	0	0	0	0	0	0	0	0	0	k__Fungi; p__Ascomycota; c__Sordariomycetes; o__Sordariales; f__Chaetomiaceae; g__Chaetomidium; s__Chaetomidium_leptoderma	Dung Saprotroph-Undefined Saprotroph
OTU_994	0	0	0	0	0	0	0	0	0	0	0	0	k__Fungi; p__Ascomycota; c__Sordariomycetes; o__Hypocreales; f__Nectriaceae; g__Fusarium; s__Fusarium_buxicola	Animal Pathogen-Endophyte-Lichen Parasite-Plant Pathogen-Soil Saprotroph-Wood Saprotroph
OTU_997	0	0	0	0	0	0	0	0	0	0	0	0	k__Fungi; p__Mucoromycota; c__Mortierellomycetes; o__Mortierellales; f__Mortierellaceae; g__Mortierella; s__Mortierella_sp.	Endophyte-Litter Saprotroph-Soil Saprotroph-Undefined Saprotroph
OTU_1008	0	0	0	0	0	0	0	0	0	0	0	0	k__Fungi; p__unidentified; c__unidentified; o__unidentified; f__unidentified; g__unidentified; s__fungal_sp.	-
OTU_1010	0	0	0	0	0	0	0	0	0	0	0	0	k__Fungi; p__unidentified; c__unidentified; o__unidentified; f__unidentified; g__unidentified; s__fungal_sp.	-
OTU_1012	0	0	0	0	0	0	0	0	0	0	0	0	k__Fungi; p__Ascomycota; c__Sordariomycetes; o__Sordariales; f__Chaetomiaceae; g__Chaetomium; s__Chaetomium_perlucidum	-
OTU_1015	0	0	0	0	0	0	0	0	0	0	0	0	k__Fungi; p__unidentified; c__unidentified; o__unidentified; f__unidentified; g__unidentified; s__fungal_sp.	-
OTU_1016	0	0	0	0	0	0	0	0	0	0	0	0	k__Fungi; p__Ascomycota; c__Sordariomycetes; o__Hypocreales; f__unidentified; g__unidentified; s__Hypocreales_sp.	-
OTU_1038	0	0	0	0	0	0	0	0	0	0	0	0	k__Fungi; p__unidentified; c__unidentified; o__unidentified; f__unidentified; g__unidentified; s__fungal_sp.	-
OTU_1041	0	0	0	0	0	0	0	0	0	0	0	0	k__Fungi; p__unidentified; c__unidentified; o__unidentified; f__unidentified; g__unidentified; s__fungal_sp.	-
OTU_1059	0	0	0	0	0	0	0	0	0	0	0	0	k__unidentified; p__unidentified; c__unidentified; o__unidentified; f__unidentified; g__unidentified; s__unidentified	-
OTU_1070	0	0	0	0	0	0	0	0	0	0	0	0	k__Fungi; p__Ascomycota; c__Sordariomycetes; o__Sordariales; f__Chaetomiaceae; g__Chaetomium; s__Chaetomium_subspirilliferum	-
OTU_1073	0	0	0	0	0	0	0	0	0	0	0	0	k__Fungi; p__unidentified; c__unidentified; o__unidentified; f__unidentified; g__unidentified; s__fungal_sp._E-000535882	-
OTU_1078	0	0	0	0	0	0	0	0	0	0	0	0	k__Fungi; p__Ascomycota; c__Dothideomycetes; o__Mycosphaerellales; f__Dissoconiaceae; g__Ramichloridium; s__Ramichloridium_apiculatum	-
OTU_1083	0	0	0	0	0	0	0	0	0	0	0	0	k__Fungi; p__Ascomycota; c__Dothideomycetes; o__Cladosporiales; f__Cladosporiaceae; g__Cladosporium; s__Cladosporium_sp._FA-A2	-
OTU_1085	0	0	0	0	0	0	0	0	0	0	0	0	k__Fungi; p__Ascomycota; c__Sordariomycetes; o__Sordariales; f__Chaetomiaceae; g__Chaetomium; s__Chaetomium_mareoticum	-
OTU_1091	0	0	0	0	0	0	0	0	0	0	0	0	k__unidentified; p__unidentified; c__unidentified; o__unidentified; f__unidentified; g__unidentified; s__unidentified	-
OTU_1092	0	0	0	0	0	0	0	0	0	0	0	0	k__Fungi; p__Ascomycota; c__Sordariomycetes; o__Hypocreales; f__unidentified; g__unidentified; s__Hypocreales_sp._r348	-
OTU_1099	0	0	0	0	0	0	0	0	0	0	0	0	k__Fungi; p__unidentified; c__unidentified; o__unidentified; f__unidentified; g__unidentified; s__fungal_sp.	-
OTU_1100	0	0	0	0	0	0	0	0	0	0	0	0	k__Fungi; p__Ascomycota; c__Eurotiomycetes; o__Eurotiales; f__Aspergillaceae; g__Aspergillus; s__Aspergillus_parasiticus	-
OTU_1106	0	0	0	0	0	0	0	0	0	0	0	0	k__unidentified; p__unidentified; c__unidentified; o__unidentified; f__unidentified; g__unidentified; s__unidentified	-
OTU_1107	0	0	0	0	0	0	0	0	0	0	0	0	k__Fungi; p__unidentified; c__unidentified; o__unidentified; f__unidentified; g__unidentified; s__fungal_sp.	-
OTU_1109	0	0	0	0	0	0	0	0	0	0	0	0	k__Fungi; p__Ascomycota; c__Dothideomycetes; o__Pleosporales; f__unidentified; g__unidentified; s__Pleosporales_sp.	-
OTU_1113	0	0	0	0	0	0	0	0	0	0	0	0	k__Fungi; p__unidentified; c__unidentified; o__unidentified; f__unidentified; g__unidentified; s__fungal_sp.	-
OTU_1124	0	0	0	0	0	0	0	0	0	0	0	0	k__Fungi; p__unidentified; c__unidentified; o__unidentified; f__unidentified; g__unidentified; s__fungal_sp.	-
OTU_1126	0	0	0	0	0	0	0	0	0	0	0	0	k__Fungi; p__unidentified; c__unidentified; o__unidentified; f__unidentified; g__unidentified; s__fungal_sp.	-
OTU_1128	0	0	0	0	0	0	0	0	0	0	0	0	k__Fungi; p__unidentified; c__unidentified; o__unidentified; f__unidentified; g__unidentified; s__fungal_sp.	-
OTU_113	0	0	0	0	0	0	0	0	0	0	0	0	k__Fungi; p__unidentified; c__unidentified; o__unidentified; f__unidentified; g__unidentified; s__fungal_sp.	-
OTU_1134	0	0	0	0	0	0	0	0	0	0	0	0	k__Fungi; p__unidentified; c__unidentified; o__unidentified; f__unidentified; g__unidentified; s__fungal_sp.	-
OTU_1138	0	0	0	0	0	0	0	0	0	0	0	0	k__Fungi; p__unidentified; c__unidentified; o__unidentified; f__unidentified; g__unidentified; s__fungal_sp.	-
OTU_1147	0	0	0	0	0	0	0	0	0	0	0	0	k__Fungi; p__Mucoromycota; c__unidentified; o__unidentified; f__unidentified; g__unidentified; s__Mucoromycotina_sp._M61	-
OTU_1149	0	0	0	0	0	0	0	0	0	0	0	0	k__Fungi; p__Ascomycota; c__Dothideomycetes; o__Cladosporiales; f__Cladosporiaceae; g__Cladosporium; s__Cladosporium_velox	-
OTU_1154	0	0	0	0	0	0	0	0	0	0	0	0	k__Fungi; p__Ascomycota; c__Eurotiomycetes; o__Chaetothyriales; f__unidentified; g__unidentified; s__Chaetothyriales_sp._AR-2010	-
OTU_1156	0	0	0	0	0	0	0	0	0	0	0	0	k__Fungi; p__Ascomycota; c__Leotiomycetes; o__Helotiales; f__unidentified; g__unidentified; s__Helotiales_sp._r345	-
OTU_1161	0	0	0	0	0	0	0	0	0	0	0	0	k__Fungi; p__unidentified; c__unidentified; o__unidentified; f__unidentified; g__unidentified; s__fungal_sp.	-
OTU_1163	0	0	0	0	0	0	0	0	0	0	0	0	k__Fungi; p__Ascomycota; c__Dothideomycetes; o__Cladosporiales; f__Cladosporiaceae; g__Cladosporium; s__Cladosporium_sp.	-
OTU_1166	0	0	0	0	0	0	0	0	0	0	0	0	k__Fungi; p__Ascomycota; c__Sordariomycetes; o__Hypocreales; f__Stachybotryaceae; g__Stachybotrys; s__Stachybotrys_sp.	-
OTU_1170	0	0	0	0	0	0	0	0	0	0	0	0	k__Fungi; p__unidentified; c__unidentified; o__unidentified; f__unidentified; g__unidentified; s__fungal_sp.	-
OTU_1171	0	0	0	0	0	0	0	0	0	0	0	0	k__unidentified; p__unidentified; c__unidentified; o__unidentified; f__unidentified; g__unidentified; s__unidentified	-
OTU_1172	0	0	0	0	0	0	0	0	0	0	0	0	k__Fungi; p__unidentified; c__unidentified; o__unidentified; f__unidentified; g__unidentified; s__fungal_sp.	-
OTU_1174	0	0	0	0	0	0	0	0	0	0	0	0	k__Fungi; p__unidentified; c__unidentified; o__unidentified; f__unidentified; g__unidentified; s__fungal_sp.	-
OTU_1179	0	0	0	0	0	0	0	0	0	0	0	0	k__Fungi; p__unidentified; c__unidentified; o__unidentified; f__unidentified; g__unidentified; s__fungal_sp.	-
OTU_1180	0	0	0	0	0	0	0	0	0	0	0	0	k__Fungi; p__unidentified; c__unidentified; o__unidentified; f__unidentified; g__unidentified; s__fungal_sp.	-
OTU_1190	0	0	0	0	0	0	0	0	0	0	0	0	k__unidentified; p__unidentified; c__unidentified; o__unidentified; f__unidentified; g__unidentified; s__unidentified	-
OTU_120	0	0	0	0	0	0	0	0	0	0	0	0	k__Fungi; p__unidentified; c__unidentified; o__unidentified; f__unidentified; g__unidentified; s__fungal_sp.	-
OTU_1201	0	0	0	0	0	0	0	0	0	0	0	0	k__Fungi; p__Basidiomycota; c__Tremellomycetes; o__Filobasidiales; f__Filobasidiaceae; g__Naganishia; s__Naganishia_diffluens	-
OTU_1204	0	0	0	0	0	0	0	0	0	0	0	0	k__Fungi; p__Ascomycota; c__Dothideomycetes; o__Pleosporales; f__Lophiotremataceae; g__Atrocalyx; s__Atrocalyx_asturiensis	-
OTU_121	0	0	0	0	0	0	0	0	0	0	0	0	k__Fungi; p__unidentified; c__unidentified; o__unidentified; f__unidentified; g__unidentified; s__fungal_sp._F86	-
OTU_122	0	0	0	0	0	0	0	0	0	0	0	0	k__Fungi; p__unidentified; c__unidentified; o__unidentified; f__unidentified; g__unidentified; s__fungal_sp.	-
OTU_1227	0	0	0	0	0	0	0	0	0	0	0	0	k__Fungi; p__Mucoromycota; c__unidentified; o__unidentified; f__unidentified; g__unidentified; s__Mucoromycotina_sp._M61	-
OTU_124	0	0	0	0	0	0	0	0	0	0	0	0	k__Fungi; p__unidentified; c__unidentified; o__unidentified; f__unidentified; g__unidentified; s__fungal_sp.	-
OTU_1248	0	0	0	0	0	0	0	0	0	0	0	0	k__Fungi; p__Ascomycota; c__Sordariomycetes; o__Microascales; f__unidentified; g__unidentified; s__Microascales_sp._F57	-
OTU_1250	0	0	0	0	0	0	0	0	0	0	0	0	k__Fungi; p__Ascomycota; c__unidentified; o__unidentified; f__unidentified; g__unidentified; s__Ascomycota_sp.	-
OTU_1255	0	0	0	0	0	0	0	0	0	0	0	0	k__Fungi; p__Ascomycota; c__Sordariomycetes; o__Hypocreales; f__unidentified; g__Hapsidospora; s__Hapsidospora_irregularis	-
OTU_1268	0	0	0	0	0	0	0	0	0	0	0	0	k__Fungi; p__unidentified; c__unidentified; o__unidentified; f__unidentified; g__unidentified; s__fungal_sp.	-
OTU_127	0	0	0	0	0	0	0	0	0	0	0	0	k__Fungi; p__unidentified; c__unidentified; o__unidentified; f__unidentified; g__unidentified; s__fungal_sp._F86	-
OTU_1275	0	0	0	0	0	0	0	0	0	0	0	0	k__Fungi; p__Basidiomycota; c__Microbotryomycetes; o__unidentified; f__unidentified; g__Pseudoleucosporidium; s__Pseudoleucosporidium_fasciculatum	-
OTU_1278	0	0	0	0	0	0	0	0	0	0	0	0	k__Fungi; p__unidentified; c__unidentified; o__unidentified; f__unidentified; g__unidentified; s__fungal_sp.	-
OTU_128	0	0	0	0	0	0	0	0	0	0	0	0	k__Fungi; p__Ascomycota; c__Saccharomycetes; o__Saccharomycetales; f__Metschnikowiaceae; g__Clavispora; s__Clavispora_lusitaniae	-
OTU_1292	0	0	0	0	0	0	0	0	0	0	0	0	k__Fungi; p__unidentified; c__unidentified; o__unidentified; f__unidentified; g__unidentified; s__fungal_sp.	-
OTU_1298	0	0	0	0	0	0	0	0	0	0	0	0	k__Fungi; p__unidentified; c__unidentified; o__unidentified; f__unidentified; g__unidentified; s__fungal_sp.	-
OTU_130	0	0	0	0	0	0	0	0	0	0	0	0	k__Fungi; p__unidentified; c__unidentified; o__unidentified; f__unidentified; g__unidentified; s__fungal_sp.	-
OTU_1302	0	0	0	0	0	0	0	0	0	0	0	0	k__Fungi; p__unidentified; c__unidentified; o__unidentified; f__unidentified; g__unidentified; s__fungal_sp.	-
OTU_1308	0	0	0	0	0	0	0	0	0	0	0	0	k__Fungi; p__unidentified; c__unidentified; o__unidentified; f__unidentified; g__unidentified; s__fungal_sp.	-
OTU_1309	0	0	0	0	0	0	0	0	0	0	0	0	k__Fungi; p__Ascomycota; c__unidentified; o__unidentified; f__unidentified; g__Aporospora; s__Aporospora_terricola	-
OTU_1322	0	0	0	0	0	0	0	0	0	0	0	0	k__Fungi; p__Chytridiomycota; c__unidentified; o__unidentified; f__unidentified; g__unidentified; s__Chytridiomycota_sp.	-
OTU_1332	0	0	0	0	0	0	0	0	0	0	0	0	k__Fungi; p__Basidiomycota; c__Cystobasidiomycetes; o__Erythrobasidiales; f__Erythrobasidiaceae; g__Erythrobasidium; s__Erythrobasidium_yunnanense	-
OTU_1346	0	0	0	0	0	0	0	0	0	0	0	0	k__Fungi; p__Ascomycota; c__Dothideomycetes; o__Mycosphaerellales; f__Teratosphaeriaceae; g__Lapidomyces; s__Lapidomyces_hispanicus	-
OTU_1355	0	0	0	0	0	0	0	0	0	0	0	0	k__Fungi; p__unidentified; c__unidentified; o__unidentified; f__unidentified; g__unidentified; s__fungal_sp.	-
OTU_1359	0	0	0	0	0	0	0	0	0	0	0	0	k__Fungi; p__Ascomycota; c__Sordariomycetes; o__Hypocreales; f__unidentified; g__unidentified; s__Hypocreales_sp._REF170	-
OTU_136	0	0	0	0	0	0	0	0	0	0	0	0	k__Fungi; p__unidentified; c__unidentified; o__unidentified; f__unidentified; g__unidentified; s__fungal_sp._F86	-
OTU_1365	0	0	0	0	0	0	0	0	0	0	0	0	k__Fungi; p__unidentified; c__unidentified; o__unidentified; f__unidentified; g__unidentified; s__fungal_sp.	-
OTU_1366	0	0	0	0	0	0	0	0	0	0	0	0	k__Fungi; p__Basidiomycota; c__Microbotryomycetes; o__unidentified; f__unidentified; g__unidentified; s__Microbotryomycetes_sp.	-
OTU_137	0	0	0	0	0	0	0	0	0	0	0	0	k__Fungi; p__unidentified; c__unidentified; o__unidentified; f__unidentified; g__unidentified; s__fungal_sp._M38_XS-2012	-
OTU_1379	0	0	0	0	0	0	0	0	0	0	0	0	k__Fungi; p__unidentified; c__unidentified; o__unidentified; f__unidentified; g__unidentified; s__fungal_sp._FITH0008	-
OTU_1387	0	0	0	0	0	0	0	0	0	0	0	0	k__Fungi; p__unidentified; c__unidentified; o__unidentified; f__unidentified; g__unidentified; s__fungal_sp.	-
OTU_1392	0	0	0	0	0	0	0	0	0	0	0	0	k__Fungi; p__unidentified; c__unidentified; o__unidentified; f__unidentified; g__unidentified; s__fungal_sp.	-
OTU_1394	0	0	0	0	0	0	0	0	0	0	0	0	k__Fungi; p__Basidiomycota; c__Cystobasidiomycetes; o__unidentified; f__Symmetrosporaceae; g__Symmetrospora; s__Symmetrospora_foliicola	-
OTU_1398	0	0	0	0	0	0	0	0	0	0	0	0	k__Fungi; p__unidentified; c__unidentified; o__unidentified; f__unidentified; g__unidentified; s__fungal_sp.	-
OTU_1400	0	0	0	0	0	0	0	0	0	0	0	0	k__unidentified; p__unidentified; c__unidentified; o__unidentified; f__unidentified; g__unidentified; s__unidentified	-
OTU_1404	0	0	0	0	0	0	0	0	0	0	0	0	k__unidentified; p__unidentified; c__unidentified; o__unidentified; f__unidentified; g__unidentified; s__unidentified	-
OTU_1406	0	0	0	0	0	0	0	0	0	0	0	0	k__unidentified; p__unidentified; c__unidentified; o__unidentified; f__unidentified; g__unidentified; s__unidentified	-
OTU_141	0	0	0	0	0	0	0	0	0	0	0	0	k__Fungi; p__unidentified; c__unidentified; o__unidentified; f__unidentified; g__unidentified; s__fungal_sp.	-
OTU_1421	0	0	0	0	0	0	0	0	0	0	0	0	k__Fungi; p__unidentified; c__unidentified; o__unidentified; f__unidentified; g__unidentified; s__fungal_sp.	-
OTU_1425	0	0	0	0	0	0	0	0	0	0	0	0	k__Fungi; p__unidentified; c__unidentified; o__unidentified; f__unidentified; g__unidentified; s__fungal_sp.	-
OTU_1428	0	0	0	0	0	0	0	0	0	0	0	0	k__Fungi; p__Ascomycota; c__Sordariomycetes; o__Hypocreales; f__unidentified; g__unidentified; s__Hypocreales_sp.	-
OTU_1429	0	0	0	0	0	0	0	0	0	0	0	0	k__Fungi; p__Ascomycota; c__Sordariomycetes; o__Sordariales; f__Chaetomiaceae; g__Humicola; s__Humicola_sp.	-
OTU_1434	0	0	0	0	0	0	0	0	0	0	0	0	k__Fungi; p__unidentified; c__unidentified; o__unidentified; f__unidentified; g__unidentified; s__fungal_sp._HP1C	-
OTU_1436	0	0	0	0	0	0	0	0	0	0	0	0	k__Fungi; p__Ascomycota; c__unidentified; o__unidentified; f__unidentified; g__unidentified; s__Ascomycota_sp._MA5344	-
OTU_1439	0	0	0	0	0	0	0	0	0	0	0	0	k__Fungi; p__unidentified; c__unidentified; o__unidentified; f__unidentified; g__unidentified; s__fungal_sp.	-
OTU_1443	0	0	0	0	0	0	0	0	0	0	0	0	k__Fungi; p__Ascomycota; c__Dothideomycetes; o__Pleosporales; f__unidentified; g__unidentified; s__Pleosporales_sp._s086	-
OTU_1450	0	0	0	0	0	0	0	0	0	0	0	0	k__Fungi; p__unidentified; c__unidentified; o__unidentified; f__unidentified; g__unidentified; s__fungal_sp.	-
OTU_1456	0	0	0	0	0	0	0	0	0	0	0	0	k__Fungi; p__Ascomycota; c__Sordariomycetes; o__unidentified; f__unidentified; g__unidentified; s__Sordariomycetes_sp.	-
OTU_1463	0	0	0	0	0	0	0	0	0	0	0	0	k__Fungi; p__Ascomycota; c__Dothideomycetes; o__Pleosporales; f__unidentified; g__unidentified; s__Pleosporales_sp._1_ICMP_18945	-
OTU_1464	0	0	0	0	0	0	0	0	0	0	0	0	k__Bacteria; p__Proteobacteria; c__Alphaproteobacteria; o__Rhodobacterales; f__Rhodobacteraceae; g__Paracoccus; s__Paracoccus_sp._Arc7-R13	-
OTU_1476	0	0	0	0	0	0	0	0	0	0	0	0	k__Fungi; p__unidentified; c__unidentified; o__unidentified; f__unidentified; g__unidentified; s__fungal_sp.	-
OTU_1481	0	0	0	0	0	0	0	0	0	0	0	0	k__Fungi; p__Ascomycota; c__Leotiomycetes; o__Helotiales; f__unidentified; g__unidentified; s__Helotiales_sp.	-
OTU_1484	0	0	0	0	0	0	0	0	0	0	0	0	k__Fungi; p__Ascomycota; c__Sordariomycetes; o__Hypocreales; f__unidentified; g__unidentified; s__Hypocreales_sp._REF170	-
OTU_1501	0	0	0	0	0	0	0	0	0	0	0	0	k__Fungi; p__unidentified; c__unidentified; o__unidentified; f__unidentified; g__unidentified; s__fungal_sp.	-
OTU_151	0	0	0	0	0	0	0	0	0	0	0	0	k__Fungi; p__unidentified; c__unidentified; o__unidentified; f__unidentified; g__unidentified; s__fungal_sp._F86	-
OTU_1518	0	0	0	0	0	0	0	0	0	0	0	0	k__Fungi; p__Ascomycota; c__unidentified; o__unidentified; f__unidentified; g__unidentified; s__Pezizomycotina_sp._KO-groupE_2014	-
OTU_152	0	0	0	0	0	0	0	0	0	0	0	0	k__Fungi; p__unidentified; c__unidentified; o__unidentified; f__unidentified; g__unidentified; s__fungal_sp.	-
OTU_1526	0	0	0	0	0	0	0	0	0	0	0	0	k__Fungi; p__Basidiomycota; c__Tremellomycetes; o__Tremellales; f__Tremellaceae; g__Tremella; s__Tremella_macrobasidiata	-
OTU_1530	0	0	0	0	0	0	0	0	0	0	0	0	k__unidentified; p__unidentified; c__unidentified; o__unidentified; f__unidentified; g__unidentified; s__unidentified	-
OTU_1531	0	0	0	0	0	0	0	0	0	0	0	0	k__Fungi; p__unidentified; c__unidentified; o__unidentified; f__unidentified; g__unidentified; s__fungal_endophyte	-
OTU_1532	0	0	0	0	0	0	0	0	0	0	0	0	k__Fungi; p__unidentified; c__unidentified; o__unidentified; f__unidentified; g__unidentified; s__fungal_sp.	-
OTU_1551	0	0	0	0	0	0	0	0	0	0	0	0	k__Viridiplantae; p__Streptophyta; c__Magnoliopsida; o__Rosales; f__Rhamnaceae; g__Rhamnus; s__Rhamnus_xizangensis	-
OTU_1554	0	0	0	0	0	0	0	0	0	0	0	0	k__Fungi; p__Basidiomycota; c__Tremellomycetes; o__Tremellales; f__Rhynchogastremataceae; g__Papiliotrema; s__Papiliotrema_laurentii	-
OTU_157	0	0	0	0	0	0	0	0	0	0	0	0	k__Metazoa; p__Chordata; c__Actinopteri; o__Pleuronectiformes; f__Bothidae; g__Arnoglossus; s__Arnoglossus_macrolophus	-
OTU_1589	0	0	0	0	0	0	0	0	0	0	0	0	k__Fungi; p__Mucoromycota; c__unidentified; o__unidentified; f__unidentified; g__unidentified; s__Glomeromycotina_sp.	-
OTU_159	0	0	0	0	0	0	0	0	0	0	0	0	k__Fungi; p__unidentified; c__unidentified; o__unidentified; f__unidentified; g__unidentified; s__fungal_sp.	-
OTU_1596	0	0	0	0	0	0	0	0	0	0	0	0	k__Fungi; p__Basidiomycota; c__Tremellomycetes; o__Tremellales; f__Bulleribasidiaceae; g__Hannaella; s__Hannaella_zeae	-
OTU_16	0	0	0	0	0	0	0	0	0	0	0	0	k__Fungi; p__unidentified; c__unidentified; o__unidentified; f__unidentified; g__unidentified; s__fungal_sp.	-
OTU_160	0	0	0	0	0	0	0	0	0	0	0	0	k__Eukaryota; p__Cercozoa; c__unidentified; o__Glissomonadida; f__Allapsidae; g__Allantion; s__Allantion_parvum	-
OTU_1604	0	0	0	0	0	0	0	0	0	0	0	0	k__Fungi; p__Mucoromycota; c__unidentified; o__unidentified; f__unidentified; g__unidentified; s__Glomeromycotina_sp.	-
OTU_1623	0	0	0	0	0	0	0	0	0	0	0	0	k__Fungi; p__unidentified; c__unidentified; o__unidentified; f__unidentified; g__unidentified; s__fungal_sp.	-
OTU_1628	0	0	0	0	0	0	0	0	0	0	0	0	k__Fungi; p__unidentified; c__unidentified; o__unidentified; f__unidentified; g__unidentified; s__fungal_sp.	-
OTU_163	0	0	0	0	0	0	0	0	0	0	0	0	k__Eukaryota; p__Cercozoa; c__unidentified; o__unidentified; f__unidentified; g__unidentified; s__Cercozoa_sp._Panama91	-
OTU_1646	0	0	0	0	0	0	0	0	0	0	0	0	k__Fungi; p__unidentified; c__unidentified; o__unidentified; f__unidentified; g__unidentified; s__fungal_sp.	-
OTU_165	0	0	0	0	0	0	0	0	0	0	0	0	k__Fungi; p__unidentified; c__unidentified; o__unidentified; f__unidentified; g__unidentified; s__fungal_sp.	-
OTU_1663	0	0	0	0	0	0	0	0	0	0	0	0	k__Bacteria; p__Actinobacteria; c__Actinobacteria; o__Micromonosporales; f__Micromonosporaceae; g__Micromonospora; s__Micromonospora_siamensis	-
OTU_168	0	0	0	0	0	0	0	0	0	0	0	0	k__Fungi; p__Ascomycota; c__Eurotiomycetes; o__Eurotiales; f__Aspergillaceae; g__Penicillium; s__Penicillium_sp._FTJZZJ04	-
OTU_1684	0	0	0	0	0	0	0	0	0	0	0	0	k__Fungi; p__Basidiomycota; c__Tremellomycetes; o__Tremellales; f__Trimorphomycetaceae; g__Saitozyma; s__Saitozyma_paraflava	-
OTU_1692	0	0	0	0	0	0	0	0	0	0	0	0	k__Fungi; p__Mucoromycota; c__unidentified; o__unidentified; f__unidentified; g__unidentified; s__Glomeromycotina_sp.	-
OTU_1703	0	0	0	0	0	0	0	0	0	0	0	0	k__Fungi; p__Basidiomycota; c__Tremellomycetes; o__Tremellales; f__Bulleribasidiaceae; g__Vishniacozyma; s__Vishniacozyma_globispora	-
OTU_1705	0	0	0	0	0	0	0	0	0	0	0	0	k__Fungi; p__Mucoromycota; c__unidentified; o__unidentified; f__unidentified; g__unidentified; s__Glomeromycotina_sp.	-
OTU_1706	0	0	0	0	0	0	0	0	0	0	0	0	k__Fungi; p__Mucoromycota; c__unidentified; o__unidentified; f__unidentified; g__unidentified; s__Glomeromycotina_sp.	-
OTU_1711	0	0	0	0	0	0	0	0	0	0	0	0	k__Fungi; p__Mucoromycota; c__unidentified; o__unidentified; f__unidentified; g__unidentified; s__Glomeromycotina_sp.	-
OTU_1713	0	0	0	0	0	0	0	0	0	0	0	0	k__Fungi; p__Mucoromycota; c__unidentified; o__unidentified; f__unidentified; g__unidentified; s__Glomeromycotina_sp.	-
OTU_1724	0	0	0	0	0	0	0	0	0	0	0	0	k__Fungi; p__Mucoromycota; c__unidentified; o__unidentified; f__unidentified; g__unidentified; s__Glomeromycotina_sp.	-
OTU_1726	0	0	0	0	0	0	0	0	0	0	0	0	k__Viridiplantae; p__Streptophyta; c__Magnoliopsida; o__Lamiales; f__Plantaginaceae; g__Philcoxia; s__Philcoxia_maranhensis	-
OTU_1732	0	0	0	0	0	0	0	0	0	0	0	0	k__Fungi; p__Mucoromycota; c__unidentified; o__unidentified; f__unidentified; g__unidentified; s__Glomeromycotina_sp.	-
OTU_1736	0	0	0	0	0	0	0	0	0	0	0	0	k__Fungi; p__Mucoromycota; c__unidentified; o__unidentified; f__unidentified; g__unidentified; s__Glomeromycotina_sp.	-
OTU_1738	0	0	0	0	0	0	0	0	0	0	0	0	k__Fungi; p__Mucoromycota; c__unidentified; o__unidentified; f__unidentified; g__unidentified; s__Glomeromycotina_sp.	-
OTU_1739	0	0	0	0	0	0	0	0	0	0	0	0	k__Fungi; p__Basidiomycota; c__Tremellomycetes; o__Tremellales; f__Bulleribasidiaceae; g__Vishniacozyma; s__Vishniacozyma_dimennae	-
OTU_1743	0	0	0	0	0	0	0	0	0	0	0	0	k__Fungi; p__Ascomycota; c__Sordariomycetes; o__Sordariales; f__unidentified; g__unidentified; s__Sordariales_sp.	-
OTU_1759	0	0	0	0	0	0	0	0	0	0	0	0	k__Viridiplantae; p__Streptophyta; c__Magnoliopsida; o__Zingiberales; f__Zingiberaceae; g__Amomum; s__Amomum_subulatum	-
OTU_18	0	0	0	0	0	0	0	0	0	0	0	0	k__Eukaryota; p__unidentified; c__unidentified; o__unidentified; f__Apusomonadidae; g__Amastigomonas; s__Amastigomonas_sp._EEG-2010a	-
OTU_19	0	0	0	0	0	0	0	0	0	0	0	0	k__Eukaryota; p__Cercozoa; c__unidentified; o__Glissomonadida; f__Allapsidae; g__Allantion; s__Allantion_parvum	-
OTU_20	0	0	0	0	0	0	0	0	0	0	0	0	k__Fungi; p__Chytridiomycota; c__unidentified; o__unidentified; f__unidentified; g__unidentified; s__Chytridiomycota_sp.	-
OTU_24	0	0	0	0	0	0	0	0	0	0	0	0	k__Fungi; p__unidentified; c__unidentified; o__unidentified; f__unidentified; g__unidentified; s__fungal_sp.	-
OTU_246	0	0	0	0	0	0	0	0	0	0	0	0	k__Fungi; p__Ascomycota; c__unidentified; o__unidentified; f__unidentified; g__unidentified; s__Woollsia_mycorrhizal_fungus_VI	-
OTU_25	0	0	0	0	0	0	0	0	0	0	0	0	k__Fungi; p__unidentified; c__unidentified; o__unidentified; f__unidentified; g__unidentified; s__fungal_sp.	-
OTU_26	0	0	0	0	0	0	0	0	0	0	0	0	k__Fungi; p__unidentified; c__unidentified; o__unidentified; f__unidentified; g__unidentified; s__fungal_sp.	-
OTU_260	0	0	0	0	0	0	0	0	0	0	0	0	k__Fungi; p__unidentified; c__unidentified; o__unidentified; f__unidentified; g__unidentified; s__fungal_sp.	-
OTU_261	0	0	0	0	0	0	0	0	0	0	0	0	k__Fungi; p__unidentified; c__unidentified; o__unidentified; f__unidentified; g__unidentified; s__fungal_sp.	-
OTU_268	0	0	0	0	0	0	0	0	0	0	0	0	k__Fungi; p__Mucoromycota; c__Mucoromycetes; o__Mucorales; f__Mucoraceae; g__Mucor; s__Mucor_sp.	-
OTU_27	0	0	0	0	0	0	0	0	0	0	0	0	k__Fungi; p__unidentified; c__unidentified; o__unidentified; f__unidentified; g__unidentified; s__fungal_sp.	-
OTU_272	0	0	0	0	0	0	0	0	0	0	0	0	k__Fungi; p__unidentified; c__unidentified; o__unidentified; f__unidentified; g__unidentified; s__fungal_sp.	-
OTU_275	0	0	0	0	0	0	0	0	0	0	0	0	k__Viridiplantae; p__Streptophyta; c__Magnoliopsida; o__Poales; f__Poaceae; g__Achnatherum; s__Achnatherum_splendens	-
OTU_276	0	0	0	0	0	0	0	0	0	0	0	0	k__Fungi; p__unidentified; c__unidentified; o__unidentified; f__unidentified; g__unidentified; s__fungal_sp.	-
OTU_277	0	0	0	0	0	0	0	0	0	0	0	0	k__Fungi; p__unidentified; c__unidentified; o__unidentified; f__unidentified; g__unidentified; s__fungal_sp.	-
OTU_28	0	0	0	0	0	0	0	0	0	0	0	0	k__Fungi; p__unidentified; c__unidentified; o__unidentified; f__unidentified; g__unidentified; s__fungal_sp.	-
OTU_281	0	0	0	0	0	0	0	0	0	0	0	0	k__Fungi; p__Ascomycota; c__Pezizomycetes; o__unidentified; f__unidentified; g__unidentified; s__Pezizomycetes_sp.	-
OTU_285	0	0	0	0	0	0	0	0	0	0	0	0	k__Fungi; p__unidentified; c__unidentified; o__unidentified; f__unidentified; g__unidentified; s__fungal_sp.	-
OTU_294	0	0	0	0	0	0	0	0	0	0	0	0	k__Fungi; p__unidentified; c__unidentified; o__unidentified; f__unidentified; g__unidentified; s__fungal_sp.	-
OTU_298	0	0	0	0	0	0	0	0	0	0	0	0	k__unidentified; p__unidentified; c__unidentified; o__unidentified; f__unidentified; g__unidentified; s__unidentified	-
OTU_306	0	0	0	0	0	0	0	0	0	0	0	0	k__Fungi; p__Basidiomycota; c__unidentified; o__unidentified; f__unidentified; g__unidentified; s__Basidiomycota_sp._C1	-
OTU_308	0	0	0	0	0	0	0	0	0	0	0	0	k__Fungi; p__unidentified; c__unidentified; o__unidentified; f__unidentified; g__unidentified; s__fungal_sp.	-
OTU_31	0	0	0	0	0	0	0	0	0	0	0	0	k__Fungi; p__unidentified; c__unidentified; o__unidentified; f__unidentified; g__unidentified; s__fungal_sp.	-
OTU_311	0	0	0	0	0	0	0	0	0	0	0	0	k__Fungi; p__unidentified; c__unidentified; o__unidentified; f__unidentified; g__unidentified; s__fungal_sp.	-
OTU_313	0	0	0	0	0	0	0	0	0	0	0	0	k__Fungi; p__unidentified; c__unidentified; o__unidentified; f__unidentified; g__unidentified; s__fungal_sp.	-
OTU_32	0	0	0	0	0	0	0	0	0	0	0	0	k__Fungi; p__unidentified; c__unidentified; o__unidentified; f__unidentified; g__unidentified; s__fungal_sp.	-
OTU_327	0	0	0	0	0	0	0	0	0	0	0	0	k__Fungi; p__unidentified; c__unidentified; o__unidentified; f__unidentified; g__unidentified; s__fungal_sp.	-
OTU_330	0	0	0	0	0	0	0	0	0	0	0	0	k__Fungi; p__Basidiomycota; c__Tremellomycetes; o__Cystofilobasidiales; f__Mrakiaceae; g__Udeniomyces; s__Udeniomyces_puniceus	-
OTU_34	0	0	0	0	0	0	0	0	0	0	0	0	k__Fungi; p__unidentified; c__unidentified; o__unidentified; f__unidentified; g__unidentified; s__fungal_sp.	-
OTU_341	0	0	0	0	0	0	0	0	0	0	0	0	k__Metazoa; p__Mollusca; c__Bivalvia; o__Ostreida; f__Ostreidae; g__Crassostrea; s__Crassostrea_gigas	-
OTU_346	0	0	0	0	0	0	0	0	0	0	0	0	k__Fungi; p__Ascomycota; c__Eurotiomycetes; o__Onygenales; f__unidentified; g__Spiromastix; s__Spiromastix_sp._JC-2015	-
OTU_355	0	0	0	0	0	0	0	0	0	0	0	0	k__Fungi; p__Ascomycota; c__unidentified; o__unidentified; f__unidentified; g__unidentified; s__Ascomycota_sp._DV-2018i	-
OTU_363	0	0	0	0	0	0	0	0	0	0	0	0	k__Fungi; p__Ascomycota; c__Pezizomycetes; o__Pezizales; f__unidentified; g__unidentified; s__Pezizales_sp._P10	-
OTU_37	0	0	0	0	0	0	0	0	0	0	0	0	k__Fungi; p__unidentified; c__unidentified; o__unidentified; f__unidentified; g__unidentified; s__fungal_sp.	-
OTU_374	0	0	0	0	0	0	0	0	0	0	0	0	k__Fungi; p__Ascomycota; c__Eurotiomycetes; o__unidentified; f__unidentified; g__unidentified; s__Eurotiomycetes_sp._110162	-
OTU_378	0	0	0	0	0	0	0	0	0	0	0	0	k__Metazoa; p__Nematoda; c__Enoplea; o__Trichinellida; f__Trichinellidae; g__Trichinella; s__Trichinella_britovi	-
OTU_383	0	0	0	0	0	0	0	0	0	0	0	0	k__Fungi; p__unidentified; c__unidentified; o__unidentified; f__unidentified; g__unidentified; s__fungal_sp.	-
OTU_391	0	0	0	0	0	0	0	0	0	0	0	0	k__Fungi; p__Ascomycota; c__Eurotiomycetes; o__Onygenales; f__unidentified; g__Spiromastix; s__Spiromastix_sp._F19	-
OTU_392	0	0	0	0	0	0	0	0	0	0	0	0	k__Fungi; p__unidentified; c__unidentified; o__unidentified; f__unidentified; g__unidentified; s__fungal_sp.	-
OTU_398	0	0	0	0	0	0	0	0	0	0	0	0	k__Fungi; p__Ascomycota; c__Eurotiomycetes; o__Chaetothyriales; f__unidentified; g__unidentified; s__Chaetothyriales_sp._MMO7	-
OTU_399	0	0	0	0	0	0	0	0	0	0	0	0	k__Fungi; p__Ascomycota; c__unidentified; o__unidentified; f__unidentified; g__unidentified; s__Ascomycota_sp.	-
OTU_404	0	0	0	0	0	0	0	0	0	0	0	0	k__Fungi; p__Ascomycota; c__Dothideomycetes; o__Pleosporales; f__Latoruaceae; g__Pseudoasteromassaria; s__Pseudoasteromassaria_spadicea	-
OTU_406	0	0	0	0	0	0	0	0	0	0	0	0	k__Fungi; p__unidentified; c__unidentified; o__unidentified; f__unidentified; g__unidentified; s__fungal_sp.	-
OTU_409	0	0	0	0	0	0	0	0	0	0	0	0	k__Fungi; p__unidentified; c__unidentified; o__unidentified; f__unidentified; g__unidentified; s__fungal_sp._CCFEE_5324	-
OTU_410	0	0	0	0	0	0	0	0	0	0	0	0	k__unidentified; p__unidentified; c__unidentified; o__unidentified; f__unidentified; g__unidentified; s__unidentified	-
OTU_412	0	0	0	0	0	0	0	0	0	0	0	0	k__Fungi; p__unidentified; c__unidentified; o__unidentified; f__unidentified; g__unidentified; s__fungal_sp._Re-H7	-
OTU_431	0	0	0	0	0	0	0	0	0	0	0	0	k__Fungi; p__unidentified; c__unidentified; o__unidentified; f__unidentified; g__unidentified; s__fungal_sp.	-
OTU_435	0	0	0	0	0	0	0	0	0	0	0	0	k__Fungi; p__Ascomycota; c__unidentified; o__unidentified; f__unidentified; g__unidentified; s__Ascomycota_sp.	-
OTU_436	0	0	0	0	0	0	0	0	0	0	0	0	k__Fungi; p__unidentified; c__unidentified; o__unidentified; f__unidentified; g__unidentified; s__uncultured_fungus	-
OTU_437	0	0	0	0	0	0	0	0	0	0	0	0	k__Fungi; p__unidentified; c__unidentified; o__unidentified; f__unidentified; g__unidentified; s__uncultured_fungus	-
OTU_44	0	0	0	0	0	0	0	0	0	0	0	0	k__Fungi; p__unidentified; c__unidentified; o__unidentified; f__unidentified; g__unidentified; s__fungal_sp.	-
OTU_441	0	0	0	0	0	0	0	0	0	0	0	0	k__Fungi; p__unidentified; c__unidentified; o__unidentified; f__unidentified; g__unidentified; s__fungal_sp.	-
OTU_450	0	0	0	0	0	0	0	0	0	0	0	0	k__Fungi; p__Ascomycota; c__Saccharomycetes; o__Saccharomycetales; f__Debaryomycetaceae; g__Meyerozyma; s__Meyerozyma_caribbica	-
OTU_451	0	0	0	0	0	0	0	0	0	0	0	0	k__Fungi; p__Ascomycota; c__unidentified; o__unidentified; f__unidentified; g__unidentified; s__Ascomycota_sp.	-
OTU_452	0	0	0	0	0	0	0	0	0	0	0	0	k__Fungi; p__Ascomycota; c__Sordariomycetes; o__Sordariales; f__Chaetomiaceae; g__Humicola; s__Humicola_fuscoatra	-
OTU_453	0	0	0	0	0	0	0	0	0	0	0	0	k__Fungi; p__Ascomycota; c__Dothideomycetes; o__unidentified; f__unidentified; g__unidentified; s__Dothideomycetes_sp._11361	-
OTU_456	0	0	0	0	0	0	0	0	0	0	0	0	k__Fungi; p__unidentified; c__unidentified; o__unidentified; f__unidentified; g__unidentified; s__fungal_sp.	-
OTU_459	0	0	0	0	0	0	0	0	0	0	0	0	k__Fungi; p__unidentified; c__unidentified; o__unidentified; f__unidentified; g__unidentified; s__fungal_sp._Re-H7	-
OTU_463	0	0	0	0	0	0	0	0	0	0	0	0	k__Fungi; p__Ascomycota; c__Sordariomycetes; o__Sordariales; f__Chaetomiaceae; g__Humicola; s__Humicola_parvispora	-
OTU_474	0	0	0	0	0	0	0	0	0	0	0	0	k__Fungi; p__unidentified; c__unidentified; o__unidentified; f__unidentified; g__unidentified; s__fungal_sp.	-
OTU_479	0	0	0	0	0	0	0	0	0	0	0	0	k__Fungi; p__Ascomycota; c__Dothideomycetes; o__Pleosporales; f__unidentified; g__unidentified; s__Pleosporales_sp._CWG-F3-E6	-
OTU_48	0	0	0	0	0	0	0	0	0	0	0	0	k__Fungi; p__unidentified; c__unidentified; o__unidentified; f__unidentified; g__unidentified; s__fungal_sp.	-
OTU_483	0	0	0	0	0	0	0	0	0	0	0	0	k__Fungi; p__Basidiomycota; c__Exobasidiomycetes; o__Entylomatales; f__unidentified; g__Tilletiopsis; s__Tilletiopsis_washingtonensis	-
OTU_484	0	0	0	0	0	0	0	0	0	0	0	0	k__Fungi; p__Ascomycota; c__Dothideomycetes; o__Pleosporales; f__unidentified; g__unidentified; s__Pleosporales_sp.	-
OTU_486	0	0	0	0	0	0	0	0	0	0	0	0	k__Fungi; p__unidentified; c__unidentified; o__unidentified; f__unidentified; g__unidentified; s__fungal_sp.	-
OTU_499	0	0	0	0	0	0	0	0	0	0	0	0	k__Fungi; p__unidentified; c__unidentified; o__unidentified; f__unidentified; g__unidentified; s__fungal_sp.	-
OTU_5	0	0	0	0	0	0	0	0	0	0	0	0	k__Fungi; p__unidentified; c__unidentified; o__unidentified; f__unidentified; g__unidentified; s__fungal_sp.	-
OTU_500	0	0	0	0	0	0	0	0	0	0	0	0	k__Fungi; p__unidentified; c__unidentified; o__unidentified; f__unidentified; g__unidentified; s__fungal_sp.	-
OTU_504	0	0	0	0	0	0	0	0	0	0	0	0	k__Fungi; p__Ascomycota; c__Dothideomycetes; o__Pleosporales; f__unidentified; g__unidentified; s__Pleosporales_sp._r292	-
OTU_518	0	0	0	0	0	0	0	0	0	0	0	0	k__Fungi; p__unidentified; c__unidentified; o__unidentified; f__unidentified; g__unidentified; s__fungal_endophyte_sp._E17-3371	-
OTU_520	0	0	0	0	0	0	0	0	0	0	0	0	k__Fungi; p__Ascomycota; c__Sordariomycetes; o__Sordariales; f__unidentified; g__unidentified; s__Sordariales_sp._r325	-
OTU_527	0	0	0	0	0	0	0	0	0	0	0	0	k__Fungi; p__unidentified; c__unidentified; o__unidentified; f__unidentified; g__unidentified; s__fungal_sp.	-
OTU_539	0	0	0	0	0	0	0	0	0	0	0	0	k__Fungi; p__Ascomycota; c__Eurotiomycetes; o__Onygenales; f__unidentified; g__unidentified; s__Onygenales_sp._BGE-2017a	-
OTU_543	0	0	0	0	0	0	0	0	0	0	0	0	k__Fungi; p__Ascomycota; c__unidentified; o__unidentified; f__unidentified; g__unidentified; s__Ascomycota_sp._UNEX_FECRGA_2012E703	-
OTU_551	0	0	0	0	0	0	0	0	0	0	0	0	k__Fungi; p__unidentified; c__unidentified; o__unidentified; f__unidentified; g__unidentified; s__fungal_sp.	-
OTU_556	0	0	0	0	0	0	0	0	0	0	0	0	k__Fungi; p__unidentified; c__unidentified; o__unidentified; f__unidentified; g__unidentified; s__fungal_sp.	-
OTU_569	0	0	0	0	0	0	0	0	0	0	0	0	k__Fungi; p__Ascomycota; c__Dothideomycetes; o__Pleosporales; f__unidentified; g__unidentified; s__Pleosporales_sp._OTU06	-
OTU_583	0	0	0	0	0	0	0	0	0	0	0	0	k__Fungi; p__Ascomycota; c__unidentified; o__unidentified; f__unidentified; g__unidentified; s__Pezizomycotina_sp.	-
OTU_585	0	0	0	0	0	0	0	0	0	0	0	0	k__Fungi; p__Ascomycota; c__Pezizomycetes; o__unidentified; f__unidentified; g__unidentified; s__Pezizomycetes_sp._BLD9	-
OTU_589	0	0	0	0	0	0	0	0	0	0	0	0	k__Fungi; p__Ascomycota; c__Dothideomycetes; o__Pleosporales; f__Lentitheciaceae; g__Darksidea; s__Darksidea_sp.	-
OTU_603	0	0	0	0	0	0	0	0	0	0	0	0	k__Fungi; p__Ascomycota; c__unidentified; o__unidentified; f__unidentified; g__unidentified; s__Ascomycota_sp.	-
OTU_607	0	0	0	0	0	0	0	0	0	0	0	0	k__Fungi; p__unidentified; c__unidentified; o__unidentified; f__unidentified; g__unidentified; s__fungal_sp._MG217SC1R10x	-
OTU_609	0	0	0	0	0	0	0	0	0	0	0	0	k__Fungi; p__Ascomycota; c__Eurotiomycetes; o__Eurotiales; f__Aspergillaceae; g__Aspergillus; s__Aspergillus_udagawae	-
OTU_610	0	0	0	0	0	0	0	0	0	0	0	0	k__Fungi; p__Ascomycota; c__Eurotiomycetes; o__Onygenales; f__unidentified; g__Myriodontium; s__Myriodontium_keratinophilum	-
OTU_616	0	0	0	0	0	0	0	0	0	0	0	0	k__Metazoa; p__Cnidaria; c__Anthozoa; o__Scleractinia; f__Agariciidae; g__Leptoseris; s__Leptoseris_fragilis	-
OTU_618	0	0	0	0	0	0	0	0	0	0	0	0	k__Fungi; p__Ascomycota; c__unidentified; o__unidentified; f__unidentified; g__unidentified; s__Ascomycota_sp._UNEX_FECRGA_2012E703	-
OTU_620	0	0	0	0	0	0	0	0	0	0	0	0	k__Fungi; p__Ascomycota; c__Dothideomycetes; o__Pleosporales; f__unidentified; g__unidentified; s__Pleosporales_sp.	-
OTU_626	0	0	0	0	0	0	0	0	0	0	0	0	k__Fungi; p__Ascomycota; c__Dothideomycetes; o__Pleosporales; f__Lentitheciaceae; g__Darksidea; s__Darksidea_sp.	-
OTU_628	0	0	0	0	0	0	0	0	0	0	0	0	k__Fungi; p__unidentified; c__unidentified; o__unidentified; f__unidentified; g__unidentified; s__fungal_sp.	-
OTU_642	0	0	0	0	0	0	0	0	0	0	0	0	k__Fungi; p__unidentified; c__unidentified; o__unidentified; f__unidentified; g__unidentified; s__fungal_sp.	-
OTU_643	0	0	0	0	0	0	0	0	0	0	0	0	k__Fungi; p__unidentified; c__unidentified; o__unidentified; f__unidentified; g__unidentified; s__fungal_sp.	-
OTU_644	0	0	0	0	0	0	0	0	0	0	0	0	k__Fungi; p__Ascomycota; c__Dothideomycetes; o__Pleosporales; f__Lentitheciaceae; g__Darksidea; s__Darksidea_sp.	-
OTU_646	0	0	0	0	0	0	0	0	0	0	0	0	k__Fungi; p__Ascomycota; c__unidentified; o__unidentified; f__unidentified; g__unidentified; s__Ascomycota_sp.	-
OTU_647	0	0	0	0	0	0	0	0	0	0	0	0	k__Fungi; p__unidentified; c__unidentified; o__unidentified; f__unidentified; g__unidentified; s__fungal_sp.	-
OTU_654	0	0	0	0	0	0	0	0	0	0	0	0	k__Fungi; p__unidentified; c__unidentified; o__unidentified; f__unidentified; g__unidentified; s__fungal_sp._SS_NXA1	-
OTU_660	0	0	0	0	0	0	0	0	0	0	0	0	k__Fungi; p__unidentified; c__unidentified; o__unidentified; f__unidentified; g__unidentified; s__fungal_sp._lz13	-
OTU_662	0	0	0	0	0	0	0	0	0	0	0	0	k__Fungi; p__unidentified; c__unidentified; o__unidentified; f__unidentified; g__unidentified; s__fungal_sp.	-
OTU_663	0	0	0	0	0	0	0	0	0	0	0	0	k__Fungi; p__unidentified; c__unidentified; o__unidentified; f__unidentified; g__unidentified; s__fungal_sp.	-
OTU_666	0	0	0	0	0	0	0	0	0	0	0	0	k__Fungi; p__Ascomycota; c__Dothideomycetes; o__Pleosporales; f__unidentified; g__Pseudorobillarda; s__Pseudorobillarda_sojae	-
OTU_679	0	0	0	0	0	0	0	0	0	0	0	0	k__Fungi; p__Ascomycota; c__Dothideomycetes; o__Pleosporales; f__unidentified; g__unidentified; s__Pleosporales_sp.	-
OTU_68	0	0	0	0	0	0	0	0	0	0	0	0	k__Fungi; p__unidentified; c__unidentified; o__unidentified; f__unidentified; g__unidentified; s__fungal_sp.	-
OTU_684	0	0	0	0	0	0	0	0	0	0	0	0	k__Fungi; p__unidentified; c__unidentified; o__unidentified; f__unidentified; g__unidentified; s__fungal_sp.	-
OTU_685	0	0	0	0	0	0	0	0	0	0	0	0	k__Fungi; p__unidentified; c__unidentified; o__unidentified; f__unidentified; g__unidentified; s__fungal_endophyte	-
OTU_69	0	0	0	0	0	0	0	0	0	0	0	0	k__Fungi; p__unidentified; c__unidentified; o__unidentified; f__unidentified; g__unidentified; s__fungal_sp.	-
OTU_690	0	0	0	0	0	0	0	0	0	0	0	0	k__Fungi; p__Ascomycota; c__Eurotiomycetes; o__Eurotiales; f__Aspergillaceae; g__Aspergillus; s__Aspergillus_sp._CLMG-2019a	-
OTU_691	0	0	0	0	0	0	0	0	0	0	0	0	k__Fungi; p__Ascomycota; c__Sordariomycetes; o__Xylariales; f__Sporocadaceae; g__Neopestalotiopsis; s__Neopestalotiopsis_sp.	-
OTU_695	0	0	0	0	0	0	0	0	0	0	0	0	k__Fungi; p__unidentified; c__unidentified; o__unidentified; f__unidentified; g__unidentified; s__fungal_sp.	-
OTU_705	0	0	0	0	0	0	0	0	0	0	0	0	k__Fungi; p__unidentified; c__unidentified; o__unidentified; f__unidentified; g__unidentified; s__fungal_sp._TRN434	-
OTU_708	0	0	0	0	0	0	0	0	0	0	0	0	k__Fungi; p__unidentified; c__unidentified; o__unidentified; f__unidentified; g__unidentified; s__fungal_endophyte	-
OTU_71	0	0	0	0	0	0	0	0	0	0	0	0	k__Fungi; p__Ascomycota; c__Eurotiomycetes; o__Onygenales; f__unidentified; g__Chrysosporium; s__Chrysosporium_undulatum	-
OTU_722	0	0	0	0	0	0	0	0	0	0	0	0	k__Fungi; p__Ascomycota; c__Eurotiomycetes; o__Eurotiales; f__Aspergillaceae; g__Penicillium; s__Penicillium_sp._5_MM-2011	-
OTU_726	0	0	0	0	0	0	0	0	0	0	0	0	k__Fungi; p__Ascomycota; c__unidentified; o__unidentified; f__unidentified; g__unidentified; s__Ascomycota_sp.	-
OTU_729	0	0	0	0	0	0	0	0	0	0	0	0	k__Fungi; p__unidentified; c__unidentified; o__unidentified; f__unidentified; g__unidentified; s__fungal_sp.	-
OTU_735	0	0	0	0	0	0	0	0	0	0	0	0	k__Fungi; p__Basidiomycota; c__Agaricostilbomycetes; o__Agaricostilbales; f__Kondoaceae; g__Kondoa; s__Kondoa_sorbi	-
OTU_745	0	0	0	0	0	0	0	0	0	0	0	0	k__Fungi; p__Ascomycota; c__Eurotiomycetes; o__Eurotiales; f__unidentified; g__unidentified; s__Eurotiales_sp._r430	-
OTU_751	0	0	0	0	0	0	0	0	0	0	0	0	k__Fungi; p__Ascomycota; c__Eurotiomycetes; o__Eurotiales; f__Aspergillaceae; g__Aspergillus; s__Aspergillus_sp.	-
OTU_753	0	0	0	0	0	0	0	0	0	0	0	0	k__Fungi; p__Ascomycota; c__unidentified; o__unidentified; f__unidentified; g__unidentified; s__Ascomycota_sp._UNEX_FECRGA_2012E425	-
OTU_758	0	0	0	0	0	0	0	0	0	0	0	0	k__Fungi; p__Ascomycota; c__Dothideomycetes; o__Pleosporales; f__unidentified; g__unidentified; s__Pleosporales_sp.	-
OTU_767	0	0	0	0	0	0	0	0	0	0	0	0	k__Fungi; p__Basidiomycota; c__Agaricomycetes; o__Auriculariales; f__unidentified; g__unidentified; s__Auriculariales_sp.	-
OTU_77	0	0	0	0	0	0	0	0	0	0	0	0	k__Fungi; p__Ascomycota; c__Dothideomycetes; o__Pleosporales; f__unidentified; g__unidentified; s__Pleosporales_sp.	-
OTU_782	0	0	0	0	0	0	0	0	0	0	0	0	k__Fungi; p__unidentified; c__unidentified; o__unidentified; f__unidentified; g__unidentified; s__fungal_sp.	-
OTU_783	0	0	0	0	0	0	0	0	0	0	0	0	k__Fungi; p__unidentified; c__unidentified; o__unidentified; f__unidentified; g__unidentified; s__fungal_sp.	-
OTU_787	0	0	0	0	0	0	0	0	0	0	0	0	k__Fungi; p__Ascomycota; c__Eurotiomycetes; o__Eurotiales; f__Aspergillaceae; g__Penicillium; s__Penicillium_sp.	-
OTU_790	0	0	0	0	0	0	0	0	0	0	0	0	k__Fungi; p__unidentified; c__unidentified; o__unidentified; f__unidentified; g__unidentified; s__fungal_sp.	-
OTU_791	0	0	0	0	0	0	0	0	0	0	0	0	k__Fungi; p__unidentified; c__unidentified; o__unidentified; f__unidentified; g__unidentified; s__fungal_sp.	-
OTU_793	0	0	0	0	0	0	0	0	0	0	0	0	k__Fungi; p__Ascomycota; c__Eurotiomycetes; o__Eurotiales; f__Aspergillaceae; g__Penicillium; s__Penicillium_hispanicum	-
OTU_822	0	0	0	0	0	0	0	0	0	0	0	0	k__Fungi; p__Ascomycota; c__Sordariomycetes; o__Xylariales; f__unidentified; g__unidentified; s__Xylariales_sp._4-16	-
OTU_827	0	0	0	0	0	0	0	0	0	0	0	0	k__Fungi; p__Ascomycota; c__Eurotiomycetes; o__Eurotiales; f__Aspergillaceae; g__Penicillium; s__Penicillium_granulatum	-
OTU_829	0	0	0	0	0	0	0	0	0	0	0	0	k__Fungi; p__unidentified; c__unidentified; o__unidentified; f__unidentified; g__unidentified; s__fungal_sp.	-
OTU_839	0	0	0	0	0	0	0	0	0	0	0	0	k__Fungi; p__Ascomycota; c__Eurotiomycetes; o__Eurotiales; f__Aspergillaceae; g__Penicillium; s__Penicillium_sp.	-
OTU_843	0	0	0	0	0	0	0	0	0	0	0	0	k__Fungi; p__unidentified; c__unidentified; o__unidentified; f__unidentified; g__unidentified; s__fungal_sp.	-
OTU_856	0	0	0	0	0	0	0	0	0	0	0	0	k__Fungi; p__Ascomycota; c__Eurotiomycetes; o__Eurotiales; f__Aspergillaceae; g__Penicillium; s__Penicillium_roseopurpureum	-
OTU_864	0	0	0	0	0	0	0	0	0	0	0	0	k__Fungi; p__unidentified; c__unidentified; o__unidentified; f__unidentified; g__unidentified; s__fungal_sp.	-
OTU_869	0	0	0	0	0	0	0	0	0	0	0	0	k__Fungi; p__Ascomycota; c__Eurotiomycetes; o__Eurotiales; f__Aspergillaceae; g__Penicillium; s__Penicillium_sajarovii	-
OTU_870	0	0	0	0	0	0	0	0	0	0	0	0	k__Fungi; p__unidentified; c__unidentified; o__unidentified; f__unidentified; g__unidentified; s__fungal_sp._NLEndoHerit_017_2008N7-06-3J	-
OTU_88	0	0	0	0	0	0	0	0	0	0	0	0	k__Fungi; p__unidentified; c__unidentified; o__unidentified; f__unidentified; g__unidentified; s__fungal_sp.	-
OTU_880	0	0	0	0	0	0	0	0	0	0	0	0	k__Fungi; p__Ascomycota; c__Eurotiomycetes; o__Eurotiales; f__Aspergillaceae; g__Aspergillus; s__Aspergillus_ochraceus	-
OTU_883	0	0	0	0	0	0	0	0	0	0	0	0	k__Fungi; p__Ascomycota; c__Eurotiomycetes; o__Eurotiales; f__Aspergillaceae; g__Penicillium; s__Penicillium_roseopurpureum	-
OTU_895	0	0	0	0	0	0	0	0	0	0	0	0	k__Fungi; p__Ascomycota; c__Sordariomycetes; o__Sordariales; f__Chaetomiaceae; g__Chaetomium; s__Chaetomium_sp.	-
OTU_896	0	0	0	0	0	0	0	0	0	0	0	0	k__Fungi; p__Ascomycota; c__Sordariomycetes; o__Sordariales; f__unidentified; g__unidentified; s__Sordariales_sp.	-
OTU_905	0	0	0	0	0	0	0	0	0	0	0	0	k__unidentified; p__unidentified; c__unidentified; o__unidentified; f__unidentified; g__unidentified; s__unidentified	-
OTU_907	0	0	0	0	0	0	0	0	0	0	0	0	k__Fungi; p__unidentified; c__unidentified; o__unidentified; f__unidentified; g__unidentified; s__fungal_sp.	-
OTU_911	0	0	0	0	0	0	0	0	0	0	0	0	k__Fungi; p__Ascomycota; c__unidentified; o__unidentified; f__unidentified; g__unidentified; s__ascomycete_sp._VTT_D-041035	-
OTU_914	0	0	0	0	0	0	0	0	0	0	0	0	k__unidentified; p__unidentified; c__unidentified; o__unidentified; f__unidentified; g__unidentified; s__unidentified	-
OTU_919	0	0	0	0	0	0	0	0	0	0	0	0	k__Fungi; p__Ascomycota; c__Eurotiomycetes; o__Eurotiales; f__Aspergillaceae; g__Penicillium; s__Penicillium_charlesii	-
OTU_920	0	0	0	0	0	0	0	0	0	0	0	0	k__Fungi; p__unidentified; c__unidentified; o__unidentified; f__unidentified; g__unidentified; s__fungal_sp.	-
OTU_930	0	0	0	0	0	0	0	0	0	0	0	0	k__Fungi; p__unidentified; c__unidentified; o__unidentified; f__unidentified; g__unidentified; s__fungal_sp.	-
OTU_933	0	0	0	0	0	0	0	0	0	0	0	0	k__Fungi; p__Ascomycota; c__Eurotiomycetes; o__Eurotiales; f__Aspergillaceae; g__Aspergillus; s__Aspergillus_ochraceus	-
OTU_934	0	0	0	0	0	0	0	0	0	0	0	0	k__Fungi; p__unidentified; c__unidentified; o__unidentified; f__unidentified; g__unidentified; s__fungal_sp.	-
OTU_940	0	0	0	0	0	0	0	0	0	0	0	0	k__Fungi; p__unidentified; c__unidentified; o__unidentified; f__unidentified; g__unidentified; s__fungal_sp.	-
OTU_952	0	0	0	0	0	0	0	0	0	0	0	0	k__Fungi; p__unidentified; c__unidentified; o__unidentified; f__unidentified; g__unidentified; s__fungal_sp.	-
OTU_953	0	0	0	0	0	0	0	0	0	0	0	0	k__Fungi; p__unidentified; c__unidentified; o__unidentified; f__unidentified; g__unidentified; s__fungal_sp.	-
OTU_960	0	0	0	0	0	0	0	0	0	0	0	0	k__Fungi; p__unidentified; c__unidentified; o__unidentified; f__unidentified; g__unidentified; s__fungal_sp.	-
OTU_961	0	0	0	0	0	0	0	0	0	0	0	0	k__Fungi; p__Ascomycota; c__Dothideomycetes; o__unidentified; f__unidentified; g__Bonordeniella; s__Coniosporium_apollinis	-
OTU_975	0	0	0	0	0	0	0	0	0	0	0	0	k__Fungi; p__unidentified; c__unidentified; o__unidentified; f__unidentified; g__unidentified; s__fungal_sp.	-
OTU_980	0	0	0	0	0	0	0	0	0	0	0	0	k__Fungi; p__Ascomycota; c__unidentified; o__unidentified; f__unidentified; g__unidentified; s__Ascomycota_sp._UNEX_FECRGA_2012E065	-
OTU_989	0	0	0	0	0	0	0	0	0	0	0	0	k__Fungi; p__Ascomycota; c__Sordariomycetes; o__Sordariales; f__Chaetomiaceae; g__Chaetomium; s__Chaetomium_sp._R01	-
OTU_993	0	0	0	0	0	0	0	0	0	0	0	0	k__Fungi; p__Ascomycota; c__Dothideomycetes; o__Pleosporales; f__unidentified; g__Pseudorobillarda; s__Pseudorobillarda_phragmitis	-
