# Supplementary material for: Revealing ecotype influences on Cistanche sinensis: from the perspective of endophytes to metabolites characteristics
Source: Front Microbiol. 2023 Jun 27;14:1154688. doi: 10.3389/fmicb.2023.1154688 (PMC10394521; doi:10.3389/fmicb.2023.1154688)
Supplement: Supplementary file 1 [file Data_Sheet_1.zip › Table S6.XLSX]

## Sheet: 16spicrust_kegg_2_1
Supplementary table 6. The informations of predicted metabolic pathways in bacterial microbiota.
KEGG_Pathways Ⅱ	HCSR_16S	GCSR_16S	KEGG_Pathways Ⅰ
Cell motility	2.10981	2.04657	Cellular Processes
Cell growth and death	1.32841	1.29552	Cellular Processes
Transport and catabolism	0.364152	0.362004	Cellular Processes
Cellular community - eukaryotes	0	8.28e-06	Cellular Processes
Cellular community - prokaryotes	0.111957	0.113358	Cellular Processes
Membrane transport	2.13966	1.92919	Environmental Information Processing
Signal transduction	0.41963	0.414922	Environmental Information Processing
Signaling molecules and interaction	0.000394549	8.88e-05	Environmental Information Processing
Translation	2.18475	2.2376	Genetic Information Processing
Folding, sorting and degradation	2.64479	2.64168	Genetic Information Processing
Transcription	0.716783	0.720545	Genetic Information Processing
Replication and repair	4.55231	4.63445	Genetic Information Processing
Carbohydrate metabolism	13.6925	13.5078	Metabolism
Lipid metabolism	8.07798	7.89846	Metabolism
Metabolism of cofactors and vitamins	10.7151	10.7876	Metabolism
Energy metabolism	4.83921	4.924	Metabolism
Nucleotide metabolism	1.47461	1.51622	Metabolism
Amino acid metabolism	13.7229	13.3275	Metabolism
Metabolism of terpenoids and polyketides	9.00166	9.31367	Metabolism
Biosynthesis of other secondary metabolites	2.31435	2.25485	Metabolism
Xenobiotics biodegradation and metabolism	8.7952	9.33487	Metabolism
Metabolism of other amino acids	7.94693	7.70842	Metabolism
Glycan biosynthesis and metabolism	2.38277	2.55137	Metabolism
