# Supplementary material for: Revealing ecotype influences on Cistanche sinensis: from the perspective of endophytes to metabolites characteristics
Source: Front Microbiol. 2023 Jun 27;14:1154688. doi: 10.3389/fmicb.2023.1154688 (PMC10394521; doi:10.3389/fmicb.2023.1154688)
Supplement: Supplementary file 1 [file Data_Sheet_1.zip › Table S7.XLSX]

## Sheet: Sheet 1
Supplementary table 7. The correlation network between fungi and differential metabolites at the genus level. (cor≥0.8 and p-value<0.05)
Metabolite	Fungi	Correlation	P-Value
MWS0205	g__Cistanche	-0.828571	0.0415627
MWS0205	g__Monocillium	0.941124	0.00509754
MWS0205	g__Pyrenochaeta	0.87831	0.0213116
MWS0205	g__Rhizocarpon	0.833238	0.0393955
mws0854	g__Clonostachys	0.819689	0.0458371
mws0854	g__Colletotrichum	0.845154	0.0341094
mws0854	g__Cystobasidium	0.845154	0.0341094
mws0854	g__Pseudogymnoascus	0.885714	0.0188455
mws0854	g__Pyrenochaeta	0.87831	0.0213116
mws0854	g__Rhizocarpon	0.92582	0.00804989
Cmyp007180	g__Monocillium	0.941124	0.00509754
Cmyp007180	g__Pyrenochaeta	0.87831	0.0213116
Cmyp007180	g__Rhizocarpon	0.833238	0.0393955
mws0214	g__Monocillium	0.880406	0.0205987
mws0214	g__Phaeosphaeria	0.912159	0.0112351
mws0214	g__Pyrenochaeta	0.87831	0.0213116
mws0214	g__Trichosporon	0.828079	0.0417947
MWSslk235	g__Geosmithia	0.828571	0.0415627
MWSslk235	g__Cyphellophora	0.845154	0.0341094
MWSslk235	g__Echinoporia	0.845154	0.0341094
MWSslk235	g__Mortierella	0.840668	0.0360576
MWSslk235	g__Penicillium	0.828571	0.0415627
MWSslk235	g__Phaeosphaeria	0.85331	0.0306986
MWSslk235	g__Pyrenochaeta	0.87831	0.0213116
MWSslk235	g__Trichosporon	0.828079	0.0417947
mws1155	g__Monocillium	0.941124	0.00509754
mws1155	g__Pyrenochaeta	0.87831	0.0213116
mws1155	g__Rhizocarpon	0.833238	0.0393955
pmb1587	g__Mortierella	0.898645	0.0148886
pmb1587	g__Pyrenochaeta	0.87831	0.0213116
pmb1587	g__Rhizocarpon	0.833238	0.0393955
mws0853	g__Clonostachys	0.819689	0.0458371
mws0853	g__Colletotrichum	0.845154	0.0341094
mws0853	g__Cystobasidium	0.845154	0.0341094
mws0853	g__Pseudogymnoascus	0.885714	0.0188455
mws0853	g__Pyrenochaeta	0.87831	0.0213116
mws0853	g__Rhizocarpon	0.92582	0.00804989
pmb3081	g__Colletotrichum	0.845154	0.0341094
pmb3081	g__Cystobasidium	0.845154	0.0341094
pmb3081	g__Filobasidium	0.845154	0.0341094
pmb3081	g__Mortierella	0.927634	0.00766584
pmb3081	g__Pyrenochaeta	0.87831	0.0213116
pmb3081	g__Rhizocarpon	0.92582	0.00804989
pme3163	g__Monocillium	0.941124	0.00509754
pme3163	g__Pyrenochaeta	0.87831	0.0213116
pme3163	g__Rhizocarpon	0.833238	0.0393955
MWSmce278	g__Mortierella	0.898645	0.0148886
MWSmce278	g__Pyrenochaeta	0.87831	0.0213116
MWSmce278	g__Rhizocarpon	0.833238	0.0393955
mws1526	g__Colletotrichum	0.845154	0.0341094
mws1526	g__Cystobasidium	0.845154	0.0341094
mws1526	g__Filobasidium	0.845154	0.0341094
mws1526	g__Mortierella	0.927634	0.00766584
mws1526	g__Pyrenochaeta	0.87831	0.0213116
mws1526	g__Rhizocarpon	0.92582	0.00804989
MWS1983	g__Monocillium	0.880406	0.0205987
MWS1983	g__Pseudogymnoascus	0.828571	0.0415627
MWS1983	g__Pyrenochaeta	0.87831	0.0213116
MWS1983	g__Rhizocarpon	0.92582	0.00804989
Wmkn003942	g__Cistanche	-0.885714	0.0188455
Wmkn003942	g__Monocillium	0.880406	0.0205987
Wmkn003942	g__Pseudogymnoascus	1	0
Wmkn003942	g__Pyrenochaeta	0.87831	0.0213116
Wmkn003942	g__Rhizocarpon	0.92582	0.00804989
pmb2970	g__Monocillium	0.880406	0.0205987
pmb2970	g__Phaeosphaeria	0.912159	0.0112351
pmb2970	g__Pyrenochaeta	0.87831	0.0213116
pmb2970	g__Trichosporon	0.828079	0.0417947
pmb1096	g__Monocillium	-0.880406	0.0205987
pmb1096	g__Phaeosphaeria	-0.912159	0.0112351
pmb1096	g__Pyrenochaeta	-0.87831	0.0213116
pmb1096	g__Trichosporon	-0.828079	0.0417947
pme2693	g__Geosmithia	-0.927634	0.00766584
pme2693	g__Acremonium	-0.927634	0.00766584
pme2693	g__Cistanche	0.927634	0.00766584
pme2693	g__Monocillium	-0.89326	0.0164822
pme2693	g__Penicillium	-0.927634	0.00766584
pme2693	g__Pyrenochaeta	-0.891133	0.017133
pme2693	g__Trichosporon	-0.840168	0.0362778
pme2801	g__Acremonium	-0.811679	0.0498576
pme2801	g__Phaeosphaeria	-0.940403	0.00522182
pme2801	g__Pyrenochaeta	-0.891133	0.017133
MWSslk149	g__Geosmithia	-0.828571	0.0415627
MWSslk149	g__Cistanche	0.942857	0.00480466
MWSslk149	g__Monocillium	-0.941124	0.00509754
MWSslk149	g__Penicillium	-0.828571	0.0415627
MWSslk149	g__Pyrenochaeta	-0.87831	0.0213116
MWSslk149	g__Rhizocarpon	-0.833238	0.0393955
MWS1771	g__Monocillium	-0.880406	0.0205987
MWS1771	g__Pseudogymnoascus	-0.828571	0.0415627
MWS1771	g__Pyrenochaeta	-0.87831	0.0213116
MWS1771	g__Rhizocarpon	-0.92582	0.00804989
pmb0818	g__Monocillium	-0.941124	0.00509754
pmb0818	g__Pyrenochaeta	-0.87831	0.0213116
pmb0818	g__Rhizocarpon	-0.833238	0.0393955
pme1313	g__Cistanche	0.811679	0.0498576
pme1313	g__Monocillium	-0.924062	0.00843099
pme1313	g__Pseudogymnoascus	-0.927634	0.00766584
pme1313	g__Pyrenochaeta	-0.891133	0.017133
pme1313	g__Rhizocarpon	-0.89237	0.016753
pmb2786	g__Geosmithia	-0.828571	0.0415627
pmb2786	g__Colletotrichum	-0.845154	0.0341094
pmb2786	g__Cystobasidium	-0.845154	0.0341094
pmb2786	g__Filobasidium	-0.845154	0.0341094
pmb2786	g__Mortierella	-0.927634	0.00766584
pmb2786	g__Penicillium	-0.828571	0.0415627
pmb2786	g__Pyrenochaeta	-0.87831	0.0213116
pmb2786	g__Rhizocarpon	-0.92582	0.00804989
Hmqn004825	g__Colletotrichum	-0.845154	0.0341094
Hmqn004825	g__Cystobasidium	-0.845154	0.0341094
Hmqn004825	g__Filobasidium	-0.845154	0.0341094
Hmqn004825	g__Mortierella	-0.927634	0.00766584
Hmqn004825	g__Pyrenochaeta	-0.87831	0.0213116
Hmqn004825	g__Rhizocarpon	-0.92582	0.00804989
Lmap001606	g__Cistanche	0.942857	0.00480466
Lmap001606	g__Monocillium	-0.880406	0.0205987
Lmap001606	g__Pseudogymnoascus	-0.942857	0.00480466
Lmap001606	g__Pyrenochaeta	-0.87831	0.0213116
Lmap001606	g__Rhizocarpon	-0.92582	0.00804989
Lmbp002255	g__Filobasidium	-0.845154	0.0341094
Lmbp002255	g__Monocillium	-0.880406	0.0205987
Lmbp002255	g__Mortierella	-0.811679	0.0498576
Lmbp002255	g__Pyrenochaeta	-0.87831	0.0213116
Lmbp002255	g__Rhizocarpon	-0.92582	0.00804989
Lmbp002309	g__Cistanche	0.811679	0.0498576
Lmbp002309	g__Monocillium	-0.924062	0.00843099
Lmbp002309	g__Pyrenochaeta	-0.891133	0.017133
Lmbp002309	g__Rhizocarpon	-0.89237	0.016753
mws1434	g__Cistanche	0.942857	0.00480466
mws1434	g__Monocillium	-0.880406	0.0205987
mws1434	g__Pseudogymnoascus	-0.942857	0.00480466
mws1434	g__Pyrenochaeta	-0.87831	0.0213116
mws1434	g__Rhizocarpon	-0.92582	0.00804989
Hmgp002148	g__Acremonium	-0.885714	0.0188455
Hmgp002148	g__Cistanche	0.885714	0.0188455
Hmgp002148	g__Monocillium	-0.880406	0.0205987
Hmgp002148	g__Phaeosphaeria	-0.912159	0.0112351
Hmgp002148	g__Pseudogymnoascus	-0.828571	0.0415627
Hmgp002148	g__Pyrenochaeta	-0.87831	0.0213116
Hmgp002148	g__Trichosporon	-0.828079	0.0417947
pma0249	g__Acremonium	-0.828571	0.0415627
pma0249	g__Cistanche	0.828571	0.0415627
pma0249	g__Colletotrichum	-0.845154	0.0341094
pma0249	g__Cystobasidium	-0.845154	0.0341094
pma0249	g__Mortierella	-0.840668	0.0360576
pma0249	g__Pseudogymnoascus	-0.885714	0.0188455
pma0249	g__Pyrenochaeta	-0.87831	0.0213116
pma0249	g__Rhizocarpon	-0.92582	0.00804989
Lmbp002592	g__Clonostachys	-0.819689	0.0458371
Lmbp002592	g__Colletotrichum	-0.845154	0.0341094
Lmbp002592	g__Cystobasidium	-0.845154	0.0341094
Lmbp002592	g__Pseudogymnoascus	-0.885714	0.0188455
Lmbp002592	g__Pyrenochaeta	-0.87831	0.0213116
Lmbp002592	g__Rhizocarpon	-0.92582	0.00804989
pmb0716	g__Monocillium	-0.870968	0.0238998
pmb0716	g__Phaeosphaeria	-0.875428	0.0223109
pmb0716	g__Pseudogymnoascus	-0.880406	0.0205987
pmb0716	g__Pyrenochaeta	-0.933257	0.00653338
pmb0716	g__Rhizocarpon	-0.885365	0.0189586
pmp001314	g__Colletotrichum	-0.845154	0.0341094
pmp001314	g__Cystobasidium	-0.845154	0.0341094
pmp001314	g__Mortierella	-0.840668	0.0360576
pmp001314	g__Pyrenochaeta	-0.87831	0.0213116
pmp001314	g__Rhizocarpon	-0.92582	0.00804989
