# Supplementary material for: Revealing ecotype influences on Cistanche sinensis: from the perspective of endophytes to metabolites characteristics
Source: Front Microbiol. 2023 Jun 27;14:1154688. doi: 10.3389/fmicb.2023.1154688 (PMC10394521; doi:10.3389/fmicb.2023.1154688)
Supplement: Supplementary file 1 [file Data_Sheet_1.zip › Table S8.XLSX]

## Sheet: all.cor_pvalue.list
Supplementary table 8. Based on spearman analysis, revealing the correlation between different endophytic fungi and metabolites at the genus level.
Fungi	Metabolite	Correlation	P-Value
g__Geosmithia	MWS0205	0.771429	0.0723965
g__Scopulariopsis	MWS0205	-0.0857143	0.871743
g__Acremonium	MWS0205	0.657143	0.156175
g__Cistanche	MWS0205	-0.828571	0.0415627
g__Clonostachys	MWS0205	0.151794	0.774058
g__Colletotrichum	MWS0205	0.43948	0.383221
g__Cyphellophora	MWS0205	0.540899	0.267778
g__Cystobasidium	MWS0205	0.43948	0.383221
g__Echinoporia	MWS0205	0.540899	0.267778
g__Filobasidium	MWS0205	0.676123	0.140357
g__Leptosphaeria	MWS0205	0.654654	0.158302
g__Microascus	MWS0205	0.314286	0.544093
g__Monocillium	MWS0205	0.941124	0.00509754
g__Mortierella	MWS0205	0.753702	0.0835233
g__Penicillium	MWS0205	0.771429	0.0723965
g__Phaeosphaeria	MWS0205	0.529641	0.279826
g__Pseudogymnoascus	MWS0205	0.714286	0.110787
g__Pyrenochaeta	MWS0205	0.87831	0.0213116
g__Rhizocarpon	MWS0205	0.833238	0.0393955
g__Trichosporon	MWS0205	0.621059	0.188187
g__Geosmithia	mws0854	0.6	0.208
g__Scopulariopsis	mws0854	0.428571	0.396501
g__Acremonium	mws0854	0.657143	0.156175
g__Cistanche	mws0854	-0.657143	0.156175
g__Clonostachys	mws0854	0.819689	0.0458371
g__Colletotrichum	mws0854	0.845154	0.0341094
g__Cyphellophora	mws0854	0.43948	0.383221
g__Cystobasidium	mws0854	0.845154	0.0341094
g__Echinoporia	mws0854	0.43948	0.383221
g__Filobasidium	mws0854	0.507093	0.304559
g__Leptosphaeria	mws0854	0.130931	0.804726
g__Microascus	mws0854	0.428571	0.396501
g__Monocillium	mws0854	0.758971	0.0801412
g__Mortierella	mws0854	0.753702	0.0835233
g__Penicillium	mws0854	0.6	0.208
g__Phaeosphaeria	mws0854	0.735612	0.0956108
g__Pseudogymnoascus	mws0854	0.885714	0.0188455
g__Pyrenochaeta	mws0854	0.87831	0.0213116
g__Rhizocarpon	mws0854	0.92582	0.00804989
g__Trichosporon	mws0854	0.414039	0.41443
g__Geosmithia	Cmyp007180	0.657143	0.156175
g__Scopulariopsis	Cmyp007180	0.142857	0.787172
g__Acremonium	Cmyp007180	0.6	0.208
g__Cistanche	Cmyp007180	-0.771429	0.0723965
g__Clonostachys	Cmyp007180	0.27323	0.600355
g__Colletotrichum	Cmyp007180	0.43948	0.383221
g__Cyphellophora	Cmyp007180	0.540899	0.267778
g__Cystobasidium	Cmyp007180	0.43948	0.383221
g__Echinoporia	Cmyp007180	0.540899	0.267778
g__Filobasidium	Cmyp007180	0.507093	0.304559
g__Leptosphaeria	Cmyp007180	0.654654	0.158302
g__Microascus	Cmyp007180	0.485714	0.328723
g__Monocillium	Cmyp007180	0.941124	0.00509754
g__Mortierella	Cmyp007180	0.666737	0.14809
g__Penicillium	Cmyp007180	0.657143	0.156175
g__Phaeosphaeria	Cmyp007180	0.647339	0.164625
g__Pseudogymnoascus	Cmyp007180	0.771429	0.0723965
g__Pyrenochaeta	Cmyp007180	0.87831	0.0213116
g__Rhizocarpon	Cmyp007180	0.833238	0.0393955
g__Trichosporon	Cmyp007180	0.621059	0.188187
g__Geosmithia	mws0214	0.714286	0.110787
g__Scopulariopsis	mws0214	0.542857	0.265703
g__Acremonium	mws0214	0.771429	0.0723965
g__Cistanche	mws0214	-0.771429	0.0723965
g__Clonostachys	mws0214	0.333947	0.5177
g__Colletotrichum	mws0214	0.371868	0.46791
g__Cyphellophora	mws0214	0.777542	0.0687269
g__Cystobasidium	mws0214	0.371868	0.46791
g__Echinoporia	mws0214	0.777542	0.0687269
g__Filobasidium	mws0214	0.169031	0.748868
g__Leptosphaeria	mws0214	0.654654	0.158302
g__Microascus	mws0214	0.771429	0.0723965
g__Monocillium	mws0214	0.880406	0.0205987
g__Mortierella	mws0214	0.637748	0.173071
g__Penicillium	mws0214	0.714286	0.110787
g__Phaeosphaeria	mws0214	0.912159	0.0112351
g__Pseudogymnoascus	mws0214	0.771429	0.0723965
g__Pyrenochaeta	mws0214	0.87831	0.0213116
g__Rhizocarpon	mws0214	0.740656	0.0921673
g__Trichosporon	mws0214	0.828079	0.0417947
g__Geosmithia	MWSslk235	0.828571	0.0415627
g__Scopulariopsis	MWSslk235	0.314286	0.544093
g__Acremonium	MWSslk235	0.771429	0.0723965
g__Cistanche	MWSslk235	-0.6	0.208
g__Clonostachys	MWSslk235	0.394665	0.438739
g__Colletotrichum	MWSslk235	0.540899	0.267778
g__Cyphellophora	MWSslk235	0.845154	0.0341094
g__Cystobasidium	MWSslk235	0.540899	0.267778
g__Echinoporia	MWSslk235	0.845154	0.0341094
g__Filobasidium	MWSslk235	0.338062	0.512225
g__Leptosphaeria	MWSslk235	0.392792	0.441113
g__Microascus	MWSslk235	0.771429	0.0723965
g__Monocillium	MWSslk235	0.758971	0.0801412
g__Mortierella	MWSslk235	0.840668	0.0360576
g__Penicillium	MWSslk235	0.828571	0.0415627
g__Phaeosphaeria	MWSslk235	0.85331	0.0306986
g__Pseudogymnoascus	MWSslk235	0.6	0.208
g__Pyrenochaeta	MWSslk235	0.87831	0.0213116
g__Rhizocarpon	MWSslk235	0.740656	0.0921673
g__Trichosporon	MWSslk235	0.828079	0.0417947
g__Geosmithia	mws1155	0.657143	0.156175
g__Scopulariopsis	mws1155	0.142857	0.787172
g__Acremonium	mws1155	0.6	0.208
g__Cistanche	mws1155	-0.771429	0.0723965
g__Clonostachys	mws1155	0.27323	0.600355
g__Colletotrichum	mws1155	0.43948	0.383221
g__Cyphellophora	mws1155	0.540899	0.267778
g__Cystobasidium	mws1155	0.43948	0.383221
g__Echinoporia	mws1155	0.540899	0.267778
g__Filobasidium	mws1155	0.507093	0.304559
g__Leptosphaeria	mws1155	0.654654	0.158302
g__Microascus	mws1155	0.485714	0.328723
g__Monocillium	mws1155	0.941124	0.00509754
g__Mortierella	mws1155	0.666737	0.14809
g__Penicillium	mws1155	0.657143	0.156175
g__Phaeosphaeria	mws1155	0.647339	0.164625
g__Pseudogymnoascus	mws1155	0.771429	0.0723965
g__Pyrenochaeta	mws1155	0.87831	0.0213116
g__Rhizocarpon	mws1155	0.833238	0.0393955
g__Trichosporon	mws1155	0.621059	0.188187
g__Geosmithia	pmb1587	0.771429	0.0723965
g__Scopulariopsis	pmb1587	0.257143	0.622787
g__Acremonium	pmb1587	0.714286	0.110787
g__Cistanche	pmb1587	-0.542857	0.265703
g__Clonostachys	pmb1587	0.637536	0.17326
g__Colletotrichum	pmb1587	0.777542	0.0687269
g__Cyphellophora	pmb1587	0.676123	0.140357
g__Cystobasidium	pmb1587	0.777542	0.0687269
g__Echinoporia	pmb1587	0.676123	0.140357
g__Filobasidium	pmb1587	0.507093	0.304559
g__Leptosphaeria	pmb1587	0.130931	0.804726
g__Microascus	pmb1587	0.6	0.208
g__Monocillium	pmb1587	0.698253	0.122839
g__Mortierella	pmb1587	0.898645	0.0148886
g__Penicillium	pmb1587	0.771429	0.0723965
g__Phaeosphaeria	pmb1587	0.765037	0.0763256
g__Pseudogymnoascus	pmb1587	0.657143	0.156175
g__Pyrenochaeta	pmb1587	0.87831	0.0213116
g__Rhizocarpon	pmb1587	0.833238	0.0393955
g__Trichosporon	pmb1587	0.621059	0.188187
g__Geosmithia	mws0853	0.6	0.208
g__Scopulariopsis	mws0853	0.428571	0.396501
g__Acremonium	mws0853	0.657143	0.156175
g__Cistanche	mws0853	-0.657143	0.156175
g__Clonostachys	mws0853	0.819689	0.0458371
g__Colletotrichum	mws0853	0.845154	0.0341094
g__Cyphellophora	mws0853	0.43948	0.383221
g__Cystobasidium	mws0853	0.845154	0.0341094
g__Echinoporia	mws0853	0.43948	0.383221
g__Filobasidium	mws0853	0.507093	0.304559
g__Leptosphaeria	mws0853	0.130931	0.804726
g__Microascus	mws0853	0.428571	0.396501
g__Monocillium	mws0853	0.758971	0.0801412
g__Mortierella	mws0853	0.753702	0.0835233
g__Penicillium	mws0853	0.6	0.208
g__Phaeosphaeria	mws0853	0.735612	0.0956108
g__Pseudogymnoascus	mws0853	0.885714	0.0188455
g__Pyrenochaeta	mws0853	0.87831	0.0213116
g__Rhizocarpon	mws0853	0.92582	0.00804989
g__Trichosporon	mws0853	0.414039	0.41443
g__Geosmithia	pmb3081	0.771429	0.0723965
g__Scopulariopsis	pmb3081	-0.0857143	0.871743
g__Acremonium	pmb3081	0.657143	0.156175
g__Cistanche	pmb3081	-0.657143	0.156175
g__Clonostachys	pmb3081	0.576818	0.230732
g__Colletotrichum	pmb3081	0.845154	0.0341094
g__Cyphellophora	pmb3081	0.43948	0.383221
g__Cystobasidium	pmb3081	0.845154	0.0341094
g__Echinoporia	pmb3081	0.43948	0.383221
g__Filobasidium	pmb3081	0.845154	0.0341094
g__Leptosphaeria	pmb3081	0.130931	0.804726
g__Microascus	pmb3081	0.2	0.704
g__Monocillium	pmb3081	0.758971	0.0801412
g__Mortierella	pmb3081	0.927634	0.00766584
g__Penicillium	pmb3081	0.771429	0.0723965
g__Phaeosphaeria	pmb3081	0.500216	0.312257
g__Pseudogymnoascus	pmb3081	0.714286	0.110787
g__Pyrenochaeta	pmb3081	0.87831	0.0213116
g__Rhizocarpon	pmb3081	0.92582	0.00804989
g__Trichosporon	pmb3081	0.414039	0.41443
g__Geosmithia	pme3163	0.657143	0.156175
g__Scopulariopsis	pme3163	0.142857	0.787172
g__Acremonium	pme3163	0.6	0.208
g__Cistanche	pme3163	-0.771429	0.0723965
g__Clonostachys	pme3163	0.27323	0.600355
g__Colletotrichum	pme3163	0.43948	0.383221
g__Cyphellophora	pme3163	0.540899	0.267778
g__Cystobasidium	pme3163	0.43948	0.383221
g__Echinoporia	pme3163	0.540899	0.267778
g__Filobasidium	pme3163	0.507093	0.304559
g__Leptosphaeria	pme3163	0.654654	0.158302
g__Microascus	pme3163	0.485714	0.328723
g__Monocillium	pme3163	0.941124	0.00509754
g__Mortierella	pme3163	0.666737	0.14809
g__Penicillium	pme3163	0.657143	0.156175
g__Phaeosphaeria	pme3163	0.647339	0.164625
g__Pseudogymnoascus	pme3163	0.771429	0.0723965
g__Pyrenochaeta	pme3163	0.87831	0.0213116
g__Rhizocarpon	pme3163	0.833238	0.0393955
g__Trichosporon	pme3163	0.621059	0.188187
g__Geosmithia	MWSmce278	0.771429	0.0723965
g__Scopulariopsis	MWSmce278	0.257143	0.622787
g__Acremonium	MWSmce278	0.714286	0.110787
g__Cistanche	MWSmce278	-0.542857	0.265703
g__Clonostachys	MWSmce278	0.637536	0.17326
g__Colletotrichum	MWSmce278	0.777542	0.0687269
g__Cyphellophora	MWSmce278	0.676123	0.140357
g__Cystobasidium	MWSmce278	0.777542	0.0687269
g__Echinoporia	MWSmce278	0.676123	0.140357
g__Filobasidium	MWSmce278	0.507093	0.304559
g__Leptosphaeria	MWSmce278	0.130931	0.804726
g__Microascus	MWSmce278	0.6	0.208
g__Monocillium	MWSmce278	0.698253	0.122839
g__Mortierella	MWSmce278	0.898645	0.0148886
g__Penicillium	MWSmce278	0.771429	0.0723965
g__Phaeosphaeria	MWSmce278	0.765037	0.0763256
g__Pseudogymnoascus	MWSmce278	0.657143	0.156175
g__Pyrenochaeta	MWSmce278	0.87831	0.0213116
g__Rhizocarpon	MWSmce278	0.833238	0.0393955
g__Trichosporon	MWSmce278	0.621059	0.188187
g__Geosmithia	mws1526	0.771429	0.0723965
g__Scopulariopsis	mws1526	-0.0857143	0.871743
g__Acremonium	mws1526	0.657143	0.156175
g__Cistanche	mws1526	-0.657143	0.156175
g__Clonostachys	mws1526	0.576818	0.230732
g__Colletotrichum	mws1526	0.845154	0.0341094
g__Cyphellophora	mws1526	0.43948	0.383221
g__Cystobasidium	mws1526	0.845154	0.0341094
g__Echinoporia	mws1526	0.43948	0.383221
g__Filobasidium	mws1526	0.845154	0.0341094
g__Leptosphaeria	mws1526	0.130931	0.804726
g__Microascus	mws1526	0.2	0.704
g__Monocillium	mws1526	0.758971	0.0801412
g__Mortierella	mws1526	0.927634	0.00766584
g__Penicillium	mws1526	0.771429	0.0723965
g__Phaeosphaeria	mws1526	0.500216	0.312257
g__Pseudogymnoascus	mws1526	0.714286	0.110787
g__Pyrenochaeta	mws1526	0.87831	0.0213116
g__Rhizocarpon	mws1526	0.92582	0.00804989
g__Trichosporon	mws1526	0.414039	0.41443
g__Geosmithia	MWS1983	0.6	0.208
g__Scopulariopsis	MWS1983	0.0857143	0.871743
g__Acremonium	MWS1983	0.542857	0.265703
g__Cistanche	MWS1983	-0.714286	0.110787
g__Clonostachys	MWS1983	0.5161	0.294584
g__Colletotrichum	MWS1983	0.676123	0.140357
g__Cyphellophora	MWS1983	0.371868	0.46791
g__Cystobasidium	MWS1983	0.676123	0.140357
g__Echinoporia	MWS1983	0.371868	0.46791
g__Filobasidium	MWS1983	0.676123	0.140357
g__Leptosphaeria	MWS1983	0.392792	0.441113
g__Microascus	MWS1983	0.314286	0.544093
g__Monocillium	MWS1983	0.880406	0.0205987
g__Mortierella	MWS1983	0.724714	0.103243
g__Penicillium	MWS1983	0.6	0.208
g__Phaeosphaeria	MWS1983	0.559065	0.248771
g__Pseudogymnoascus	MWS1983	0.828571	0.0415627
g__Pyrenochaeta	MWS1983	0.87831	0.0213116
g__Rhizocarpon	MWS1983	0.92582	0.00804989
g__Trichosporon	MWS1983	0.414039	0.41443
g__Geosmithia	Wmkn003942	0.6	0.208
g__Scopulariopsis	Wmkn003942	0.428571	0.396501
g__Acremonium	Wmkn003942	0.714286	0.110787
g__Cistanche	Wmkn003942	-0.885714	0.0188455
g__Clonostachys	Wmkn003942	0.637536	0.17326
g__Colletotrichum	Wmkn003942	0.676123	0.140357
g__Cyphellophora	Wmkn003942	0.371868	0.46791
g__Cystobasidium	Wmkn003942	0.676123	0.140357
g__Echinoporia	Wmkn003942	0.371868	0.46791
g__Filobasidium	Wmkn003942	0.507093	0.304559
g__Leptosphaeria	Wmkn003942	0.392792	0.441113
g__Microascus	Wmkn003942	0.257143	0.622787
g__Monocillium	Wmkn003942	0.880406	0.0205987
g__Mortierella	Wmkn003942	0.637748	0.173071
g__Penicillium	Wmkn003942	0.6	0.208
g__Phaeosphaeria	Wmkn003942	0.676763	0.139837
g__Pseudogymnoascus	Wmkn003942	1	0
g__Pyrenochaeta	Wmkn003942	0.87831	0.0213116
g__Rhizocarpon	Wmkn003942	0.92582	0.00804989
g__Trichosporon	Wmkn003942	0.414039	0.41443
g__Geosmithia	pmb2970	0.714286	0.110787
g__Scopulariopsis	pmb2970	0.542857	0.265703
g__Acremonium	pmb2970	0.771429	0.0723965
g__Cistanche	pmb2970	-0.771429	0.0723965
g__Clonostachys	pmb2970	0.333947	0.5177
g__Colletotrichum	pmb2970	0.371868	0.46791
g__Cyphellophora	pmb2970	0.777542	0.0687269
g__Cystobasidium	pmb2970	0.371868	0.46791
g__Echinoporia	pmb2970	0.777542	0.0687269
g__Filobasidium	pmb2970	0.169031	0.748868
g__Leptosphaeria	pmb2970	0.654654	0.158302
g__Microascus	pmb2970	0.771429	0.0723965
g__Monocillium	pmb2970	0.880406	0.0205987
g__Mortierella	pmb2970	0.637748	0.173071
g__Penicillium	pmb2970	0.714286	0.110787
g__Phaeosphaeria	pmb2970	0.912159	0.0112351
g__Pseudogymnoascus	pmb2970	0.771429	0.0723965
g__Pyrenochaeta	pmb2970	0.87831	0.0213116
g__Rhizocarpon	pmb2970	0.740656	0.0921673
g__Trichosporon	pmb2970	0.828079	0.0417947
g__Geosmithia	pmb1096	-0.714286	0.110787
g__Scopulariopsis	pmb1096	-0.542857	0.265703
g__Acremonium	pmb1096	-0.771429	0.0723965
g__Cistanche	pmb1096	0.771429	0.0723965
g__Clonostachys	pmb1096	-0.333947	0.5177
g__Colletotrichum	pmb1096	-0.371868	0.46791
g__Cyphellophora	pmb1096	-0.777542	0.0687269
g__Cystobasidium	pmb1096	-0.371868	0.46791
g__Echinoporia	pmb1096	-0.777542	0.0687269
g__Filobasidium	pmb1096	-0.169031	0.748868
g__Leptosphaeria	pmb1096	-0.654654	0.158302
g__Microascus	pmb1096	-0.771429	0.0723965
g__Monocillium	pmb1096	-0.880406	0.0205987
g__Mortierella	pmb1096	-0.637748	0.173071
g__Penicillium	pmb1096	-0.714286	0.110787
g__Phaeosphaeria	pmb1096	-0.912159	0.0112351
g__Pseudogymnoascus	pmb1096	-0.771429	0.0723965
g__Pyrenochaeta	pmb1096	-0.87831	0.0213116
g__Rhizocarpon	pmb1096	-0.740656	0.0921673
g__Trichosporon	pmb1096	-0.828079	0.0417947
g__Geosmithia	pme2693	-0.927634	0.00766584
g__Scopulariopsis	pme2693	-0.231908	0.658374
g__Acremonium	pme2693	-0.927634	0.00766584
g__Cistanche	pme2693	0.927634	0.00766584
g__Clonostachys	pme2693	-0.15401	0.770811
g__Colletotrichum	pme2693	-0.377297	0.460909
g__Cyphellophora	pme2693	-0.788893	0.0621449
g__Cystobasidium	pme2693	-0.377297	0.460909
g__Echinoporia	pme2693	-0.788893	0.0621449
g__Filobasidium	pme2693	-0.428746	0.396287
g__Leptosphaeria	pme2693	-0.664211	0.1502
g__Microascus	pme2693	-0.463817	0.354164
g__Monocillium	pme2693	-0.89326	0.0164822
g__Mortierella	pme2693	-0.779412	0.0676219
g__Penicillium	pme2693	-0.927634	0.00766584
g__Phaeosphaeria	pme2693	-0.746352	0.0883466
g__Pseudogymnoascus	pme2693	-0.724714	0.103243
g__Pyrenochaeta	pme2693	-0.891133	0.017133
g__Rhizocarpon	pme2693	-0.751469	0.0849758
g__Trichosporon	pme2693	-0.840168	0.0362778
g__Geosmithia	Lmqp002784	-0.521794	0.288343
g__Scopulariopsis	Lmqp002784	0.347863	0.499253
g__Acremonium	Lmqp002784	-0.347863	0.499253
g__Cistanche	Lmqp002784	0.637748	0.173071
g__Clonostachys	Lmqp002784	-0.0924062	0.861785
g__Colletotrichum	Lmqp002784	-0.394447	0.439016
g__Cyphellophora	Lmqp002784	-0.222948	0.671119
g__Cystobasidium	Lmqp002784	-0.394447	0.439016
g__Echinoporia	Lmqp002784	-0.222948	0.671119
g__Filobasidium	Lmqp002784	-0.771744	0.0722053
g__Leptosphaeria	Lmqp002784	-0.531369	0.277963
g__Microascus	Lmqp002784	-0.0579771	0.913132
g__Monocillium	Lmqp002784	-0.800853	0.05554
g__Mortierella	Lmqp002784	-0.588235	0.219418
g__Penicillium	Lmqp002784	-0.521794	0.288343
g__Phaeosphaeria	Lmqp002784	-0.223906	0.669754
g__Pseudogymnoascus	Lmqp002784	-0.579771	0.227784
g__Pyrenochaeta	Lmqp002784	-0.693103	0.126826
g__Rhizocarpon	Lmqp002784	-0.735814	0.0954723
g__Trichosporon	Lmqp002784	-0.315063	0.543043
g__Geosmithia	pme2801	-0.753702	0.0835233
g__Scopulariopsis	pme2801	-0.579771	0.227784
g__Acremonium	pme2801	-0.811679	0.0498576
g__Cistanche	pme2801	0.637748	0.173071
g__Clonostachys	pme2801	-0.646843	0.165057
g__Colletotrichum	pme2801	-0.668844	0.146338
g__Cyphellophora	pme2801	-0.771744	0.0722053
g__Cystobasidium	pme2801	-0.668844	0.146338
g__Echinoporia	pme2801	-0.771744	0.0722053
g__Filobasidium	pme2801	-0.257248	0.62264
g__Leptosphaeria	pme2801	-0.265684	0.61085
g__Microascus	pme2801	-0.753702	0.0835233
g__Monocillium	pme2801	-0.739249	0.093122
g__Mortierella	pme2801	-0.794118	0.0592179
g__Penicillium	pme2801	-0.753702	0.0835233
g__Phaeosphaeria	pme2801	-0.940403	0.00522182
g__Pseudogymnoascus	pme2801	-0.753702	0.0835233
g__Pyrenochaeta	pme2801	-0.891133	0.017133
g__Rhizocarpon	pme2801	-0.798436	0.0568475
g__Trichosporon	pme2801	-0.735147	0.0959313
g__Geosmithia	MWSslk149	-0.828571	0.0415627
g__Scopulariopsis	MWSslk149	0.0285714	0.957155
g__Acremonium	MWSslk149	-0.771429	0.0723965
g__Cistanche	MWSslk149	0.942857	0.00480466
g__Clonostachys	MWSslk149	-0.151794	0.774058
g__Colletotrichum	MWSslk149	-0.43948	0.383221
g__Cyphellophora	MWSslk149	-0.540899	0.267778
g__Cystobasidium	MWSslk149	-0.43948	0.383221
g__Echinoporia	MWSslk149	-0.540899	0.267778
g__Filobasidium	MWSslk149	-0.676123	0.140357
g__Leptosphaeria	MWSslk149	-0.654654	0.158302
g__Microascus	MWSslk149	-0.2	0.704
g__Monocillium	MWSslk149	-0.941124	0.00509754
g__Mortierella	MWSslk149	-0.753702	0.0835233
g__Penicillium	MWSslk149	-0.828571	0.0415627
g__Phaeosphaeria	MWSslk149	-0.529641	0.279826
g__Pseudogymnoascus	MWSslk149	-0.771429	0.0723965
g__Pyrenochaeta	MWSslk149	-0.87831	0.0213116
g__Rhizocarpon	MWSslk149	-0.833238	0.0393955
g__Trichosporon	MWSslk149	-0.621059	0.188187
g__Geosmithia	MWS1771	-0.6	0.208
g__Scopulariopsis	MWS1771	-0.0857143	0.871743
g__Acremonium	MWS1771	-0.542857	0.265703
g__Cistanche	MWS1771	0.714286	0.110787
g__Clonostachys	MWS1771	-0.5161	0.294584
g__Colletotrichum	MWS1771	-0.676123	0.140357
g__Cyphellophora	MWS1771	-0.371868	0.46791
g__Cystobasidium	MWS1771	-0.676123	0.140357
g__Echinoporia	MWS1771	-0.371868	0.46791
g__Filobasidium	MWS1771	-0.676123	0.140357
g__Leptosphaeria	MWS1771	-0.392792	0.441113
g__Microascus	MWS1771	-0.314286	0.544093
g__Monocillium	MWS1771	-0.880406	0.0205987
g__Mortierella	MWS1771	-0.724714	0.103243
g__Penicillium	MWS1771	-0.6	0.208
g__Phaeosphaeria	MWS1771	-0.559065	0.248771
g__Pseudogymnoascus	MWS1771	-0.828571	0.0415627
g__Pyrenochaeta	MWS1771	-0.87831	0.0213116
g__Rhizocarpon	MWS1771	-0.92582	0.00804989
g__Trichosporon	MWS1771	-0.414039	0.41443
g__Geosmithia	pmb0818	-0.657143	0.156175
g__Scopulariopsis	pmb0818	-0.142857	0.787172
g__Acremonium	pmb0818	-0.6	0.208
g__Cistanche	pmb0818	0.771429	0.0723965
g__Clonostachys	pmb0818	-0.27323	0.600355
g__Colletotrichum	pmb0818	-0.43948	0.383221
g__Cyphellophora	pmb0818	-0.540899	0.267778
g__Cystobasidium	pmb0818	-0.43948	0.383221
g__Echinoporia	pmb0818	-0.540899	0.267778
g__Filobasidium	pmb0818	-0.507093	0.304559
g__Leptosphaeria	pmb0818	-0.654654	0.158302
g__Microascus	pmb0818	-0.485714	0.328723
g__Monocillium	pmb0818	-0.941124	0.00509754
g__Mortierella	pmb0818	-0.666737	0.14809
g__Penicillium	pmb0818	-0.657143	0.156175
g__Phaeosphaeria	pmb0818	-0.647339	0.164625
g__Pseudogymnoascus	pmb0818	-0.771429	0.0723965
g__Pyrenochaeta	pmb0818	-0.87831	0.0213116
g__Rhizocarpon	pmb0818	-0.833238	0.0393955
g__Trichosporon	pmb0818	-0.621059	0.188187
g__Geosmithia	pme1313	-0.579771	0.227784
g__Scopulariopsis	pme1313	-0.40584	0.424663
g__Acremonium	pme1313	-0.637748	0.173071
g__Cistanche	pme1313	0.811679	0.0498576
g__Clonostachys	pme1313	-0.523635	0.286336
g__Colletotrichum	pme1313	-0.565945	0.241716
g__Cyphellophora	pme1313	-0.463046	0.355072
g__Cystobasidium	pme1313	-0.565945	0.241716
g__Echinoporia	pme1313	-0.463046	0.355072
g__Filobasidium	pme1313	-0.428746	0.396287
g__Leptosphaeria	pme1313	-0.531369	0.277963
g__Microascus	pme1313	-0.463817	0.354164
g__Monocillium	pme1313	-0.924062	0.00843099
g__Mortierella	pme1313	-0.617647	0.191342
g__Penicillium	pme1313	-0.579771	0.227784
g__Phaeosphaeria	pme1313	-0.731425	0.0985125
g__Pseudogymnoascus	pme1313	-0.927634	0.00766584
g__Pyrenochaeta	pme1313	-0.891133	0.017133
g__Rhizocarpon	pme1313	-0.89237	0.016753
g__Trichosporon	pme1313	-0.525105	0.284737
g__Geosmithia	pmb2786	-0.828571	0.0415627
g__Scopulariopsis	pmb2786	0.0285714	0.957155
g__Acremonium	pmb2786	-0.771429	0.0723965
g__Cistanche	pmb2786	0.771429	0.0723965
g__Clonostachys	pmb2786	-0.576818	0.230732
g__Colletotrichum	pmb2786	-0.845154	0.0341094
g__Cyphellophora	pmb2786	-0.43948	0.383221
g__Cystobasidium	pmb2786	-0.845154	0.0341094
g__Echinoporia	pmb2786	-0.43948	0.383221
g__Filobasidium	pmb2786	-0.845154	0.0341094
g__Leptosphaeria	pmb2786	-0.130931	0.804726
g__Microascus	pmb2786	-0.0857143	0.871743
g__Monocillium	pmb2786	-0.758971	0.0801412
g__Mortierella	pmb2786	-0.927634	0.00766584
g__Penicillium	pmb2786	-0.828571	0.0415627
g__Phaeosphaeria	pmb2786	-0.500216	0.312257
g__Pseudogymnoascus	pmb2786	-0.771429	0.0723965
g__Pyrenochaeta	pmb2786	-0.87831	0.0213116
g__Rhizocarpon	pmb2786	-0.92582	0.00804989
g__Trichosporon	pmb2786	-0.414039	0.41443
g__Geosmithia	Hmqn004825	-0.771429	0.0723965
g__Scopulariopsis	Hmqn004825	0.0857143	0.871743
g__Acremonium	Hmqn004825	-0.657143	0.156175
g__Cistanche	Hmqn004825	0.657143	0.156175
g__Clonostachys	Hmqn004825	-0.576818	0.230732
g__Colletotrichum	Hmqn004825	-0.845154	0.0341094
g__Cyphellophora	Hmqn004825	-0.43948	0.383221
g__Cystobasidium	Hmqn004825	-0.845154	0.0341094
g__Echinoporia	Hmqn004825	-0.43948	0.383221
g__Filobasidium	Hmqn004825	-0.845154	0.0341094
g__Leptosphaeria	Hmqn004825	-0.130931	0.804726
g__Microascus	Hmqn004825	-0.2	0.704
g__Monocillium	Hmqn004825	-0.758971	0.0801412
g__Mortierella	Hmqn004825	-0.927634	0.00766584
g__Penicillium	Hmqn004825	-0.771429	0.0723965
g__Phaeosphaeria	Hmqn004825	-0.500216	0.312257
g__Pseudogymnoascus	Hmqn004825	-0.714286	0.110787
g__Pyrenochaeta	Hmqn004825	-0.87831	0.0213116
g__Rhizocarpon	Hmqn004825	-0.92582	0.00804989
g__Trichosporon	Hmqn004825	-0.414039	0.41443
g__Geosmithia	Lmap001606	-0.714286	0.110787
g__Scopulariopsis	Lmap001606	-0.2	0.704
g__Acremonium	Lmap001606	-0.771429	0.0723965
g__Cistanche	Lmap001606	0.942857	0.00480466
g__Clonostachys	Lmap001606	-0.5161	0.294584
g__Colletotrichum	Lmap001606	-0.676123	0.140357
g__Cyphellophora	Lmap001606	-0.371868	0.46791
g__Cystobasidium	Lmap001606	-0.676123	0.140357
g__Echinoporia	Lmap001606	-0.371868	0.46791
g__Filobasidium	Lmap001606	-0.676123	0.140357
g__Leptosphaeria	Lmap001606	-0.392792	0.441113
g__Microascus	Lmap001606	-0.0857143	0.871743
g__Monocillium	Lmap001606	-0.880406	0.0205987
g__Mortierella	Lmap001606	-0.724714	0.103243
g__Penicillium	Lmap001606	-0.714286	0.110787
g__Phaeosphaeria	Lmap001606	-0.559065	0.248771
g__Pseudogymnoascus	Lmap001606	-0.942857	0.00480466
g__Pyrenochaeta	Lmap001606	-0.87831	0.0213116
g__Rhizocarpon	Lmap001606	-0.92582	0.00804989
g__Trichosporon	Lmap001606	-0.414039	0.41443
g__Geosmithia	Lmbp002255	-0.714286	0.110787
g__Scopulariopsis	Lmbp002255	0.142857	0.787172
g__Acremonium	Lmbp002255	-0.6	0.208
g__Cistanche	Lmbp002255	0.771429	0.0723965
g__Clonostachys	Lmbp002255	-0.394665	0.438739
g__Colletotrichum	Lmbp002255	-0.676123	0.140357
g__Cyphellophora	Lmbp002255	-0.371868	0.46791
g__Cystobasidium	Lmbp002255	-0.676123	0.140357
g__Echinoporia	Lmbp002255	-0.371868	0.46791
g__Filobasidium	Lmbp002255	-0.845154	0.0341094
g__Leptosphaeria	Lmbp002255	-0.392792	0.441113
g__Microascus	Lmbp002255	-0.142857	0.787172
g__Monocillium	Lmbp002255	-0.880406	0.0205987
g__Mortierella	Lmbp002255	-0.811679	0.0498576
g__Penicillium	Lmbp002255	-0.714286	0.110787
g__Phaeosphaeria	Lmbp002255	-0.441367	0.380939
g__Pseudogymnoascus	Lmbp002255	-0.771429	0.0723965
g__Pyrenochaeta	Lmbp002255	-0.87831	0.0213116
g__Rhizocarpon	Lmbp002255	-0.92582	0.00804989
g__Trichosporon	Lmbp002255	-0.414039	0.41443
g__Geosmithia	Lmbp002309	-0.753702	0.0835233
g__Scopulariopsis	Lmbp002309	0.115954	0.826848
g__Acremonium	Lmbp002309	-0.637748	0.173071
g__Cistanche	Lmbp002309	0.811679	0.0498576
g__Clonostachys	Lmbp002309	-0.277218	0.594824
g__Colletotrichum	Lmbp002309	-0.565945	0.241716
g__Cyphellophora	Lmbp002309	-0.463046	0.355072
g__Cystobasidium	Lmbp002309	-0.565945	0.241716
g__Echinoporia	Lmbp002309	-0.463046	0.355072
g__Filobasidium	Lmbp002309	-0.771744	0.0722053
g__Leptosphaeria	Lmbp002309	-0.531369	0.277963
g__Microascus	Lmbp002309	-0.231908	0.658374
g__Monocillium	Lmbp002309	-0.924062	0.00843099
g__Mortierella	Lmbp002309	-0.794118	0.0592179
g__Penicillium	Lmbp002309	-0.753702	0.0835233
g__Phaeosphaeria	Lmbp002309	-0.492592	0.320875
g__Pseudogymnoascus	Lmbp002309	-0.753702	0.0835233
g__Pyrenochaeta	Lmbp002309	-0.891133	0.017133
g__Rhizocarpon	Lmbp002309	-0.89237	0.016753
g__Trichosporon	Lmbp002309	-0.525105	0.284737
g__Geosmithia	mws1434	-0.714286	0.110787
g__Scopulariopsis	mws1434	-0.2	0.704
g__Acremonium	mws1434	-0.771429	0.0723965
g__Cistanche	mws1434	0.942857	0.00480466
g__Clonostachys	mws1434	-0.5161	0.294584
g__Colletotrichum	mws1434	-0.676123	0.140357
g__Cyphellophora	mws1434	-0.371868	0.46791
g__Cystobasidium	mws1434	-0.676123	0.140357
g__Echinoporia	mws1434	-0.371868	0.46791
g__Filobasidium	mws1434	-0.676123	0.140357
g__Leptosphaeria	mws1434	-0.392792	0.441113
g__Microascus	mws1434	-0.0857143	0.871743
g__Monocillium	mws1434	-0.880406	0.0205987
g__Mortierella	mws1434	-0.724714	0.103243
g__Penicillium	mws1434	-0.714286	0.110787
g__Phaeosphaeria	mws1434	-0.559065	0.248771
g__Pseudogymnoascus	mws1434	-0.942857	0.00480466
g__Pyrenochaeta	mws1434	-0.87831	0.0213116
g__Rhizocarpon	mws1434	-0.92582	0.00804989
g__Trichosporon	mws1434	-0.414039	0.41443
g__Geosmithia	Hmgp002148	-0.771429	0.0723965
g__Scopulariopsis	Hmgp002148	-0.6	0.208
g__Acremonium	Hmgp002148	-0.885714	0.0188455
g__Cistanche	Hmgp002148	0.885714	0.0188455
g__Clonostachys	Hmgp002148	-0.333947	0.5177
g__Colletotrichum	Hmgp002148	-0.371868	0.46791
g__Cyphellophora	Hmgp002148	-0.777542	0.0687269
g__Cystobasidium	Hmgp002148	-0.371868	0.46791
g__Echinoporia	Hmgp002148	-0.777542	0.0687269
g__Filobasidium	Hmgp002148	-0.169031	0.748868
g__Leptosphaeria	Hmgp002148	-0.654654	0.158302
g__Microascus	Hmgp002148	-0.657143	0.156175
g__Monocillium	Hmgp002148	-0.880406	0.0205987
g__Mortierella	Hmgp002148	-0.637748	0.173071
g__Penicillium	Hmgp002148	-0.771429	0.0723965
g__Phaeosphaeria	Hmgp002148	-0.912159	0.0112351
g__Pseudogymnoascus	Hmgp002148	-0.828571	0.0415627
g__Pyrenochaeta	Hmgp002148	-0.87831	0.0213116
g__Rhizocarpon	Hmgp002148	-0.740656	0.0921673
g__Trichosporon	Hmgp002148	-0.828079	0.0417947
g__Geosmithia	pma0249	-0.771429	0.0723965
g__Scopulariopsis	pma0249	-0.257143	0.622787
g__Acremonium	pma0249	-0.828571	0.0415627
g__Cistanche	pma0249	0.828571	0.0415627
g__Clonostachys	pma0249	-0.698253	0.122839
g__Colletotrichum	pma0249	-0.845154	0.0341094
g__Cyphellophora	pma0249	-0.43948	0.383221
g__Cystobasidium	pma0249	-0.845154	0.0341094
g__Echinoporia	pma0249	-0.43948	0.383221
g__Filobasidium	pma0249	-0.676123	0.140357
g__Leptosphaeria	pma0249	-0.130931	0.804726
g__Microascus	pma0249	-0.142857	0.787172
g__Monocillium	pma0249	-0.758971	0.0801412
g__Mortierella	pma0249	-0.840668	0.0360576
g__Penicillium	pma0249	-0.771429	0.0723965
g__Phaeosphaeria	pma0249	-0.617914	0.191094
g__Pseudogymnoascus	pma0249	-0.885714	0.0188455
g__Pyrenochaeta	pma0249	-0.87831	0.0213116
g__Rhizocarpon	pma0249	-0.92582	0.00804989
g__Trichosporon	pma0249	-0.414039	0.41443
g__Geosmithia	Lmbp002592	-0.6	0.208
g__Scopulariopsis	Lmbp002592	-0.428571	0.396501
g__Acremonium	Lmbp002592	-0.657143	0.156175
g__Cistanche	Lmbp002592	0.657143	0.156175
g__Clonostachys	Lmbp002592	-0.819689	0.0458371
g__Colletotrichum	Lmbp002592	-0.845154	0.0341094
g__Cyphellophora	Lmbp002592	-0.43948	0.383221
g__Cystobasidium	Lmbp002592	-0.845154	0.0341094
g__Echinoporia	Lmbp002592	-0.43948	0.383221
g__Filobasidium	Lmbp002592	-0.507093	0.304559
g__Leptosphaeria	Lmbp002592	-0.130931	0.804726
g__Microascus	Lmbp002592	-0.428571	0.396501
g__Monocillium	Lmbp002592	-0.758971	0.0801412
g__Mortierella	Lmbp002592	-0.753702	0.0835233
g__Penicillium	Lmbp002592	-0.6	0.208
g__Phaeosphaeria	Lmbp002592	-0.735612	0.0956108
g__Pseudogymnoascus	Lmbp002592	-0.885714	0.0188455
g__Pyrenochaeta	Lmbp002592	-0.87831	0.0213116
g__Rhizocarpon	Lmbp002592	-0.92582	0.00804989
g__Trichosporon	Lmbp002592	-0.414039	0.41443
g__Geosmithia	pmb0716	-0.698253	0.122839
g__Scopulariopsis	pmb0716	-0.5161	0.294584
g__Acremonium	pmb0716	-0.758971	0.0801412
g__Cistanche	pmb0716	0.758971	0.0801412
g__Clonostachys	pmb0716	-0.612903	0.195764
g__Colletotrichum	pmb0716	-0.646579	0.165287
g__Cyphellophora	pmb0716	-0.646579	0.165287
g__Cystobasidium	pmb0716	-0.646579	0.165287
g__Echinoporia	pmb0716	-0.646579	0.165287
g__Filobasidium	pmb0716	-0.359211	0.484359
g__Leptosphaeria	pmb0716	-0.417365	0.410304
g__Microascus	pmb0716	-0.637536	0.17326
g__Monocillium	pmb0716	-0.870968	0.0238998
g__Mortierella	pmb0716	-0.739249	0.093122
g__Penicillium	pmb0716	-0.698253	0.122839
g__Phaeosphaeria	pmb0716	-0.875428	0.0223109
g__Pseudogymnoascus	pmb0716	-0.880406	0.0205987
g__Pyrenochaeta	pmb0716	-0.933257	0.00653338
g__Rhizocarpon	pmb0716	-0.885365	0.0189586
g__Trichosporon	pmb0716	-0.659912	0.153822
g__Geosmithia	pmp001314	-0.657143	0.156175
g__Scopulariopsis	pmp001314	-0.142857	0.787172
g__Acremonium	pmp001314	-0.6	0.208
g__Cistanche	pmp001314	0.6	0.208
g__Clonostachys	pmp001314	-0.698253	0.122839
g__Colletotrichum	pmp001314	-0.845154	0.0341094
g__Cyphellophora	pmp001314	-0.43948	0.383221
g__Cystobasidium	pmp001314	-0.845154	0.0341094
g__Echinoporia	pmp001314	-0.43948	0.383221
g__Filobasidium	pmp001314	-0.676123	0.140357
g__Leptosphaeria	pmp001314	-0.130931	0.804726
g__Microascus	pmp001314	-0.371429	0.468478
g__Monocillium	pmp001314	-0.758971	0.0801412
g__Mortierella	pmp001314	-0.840668	0.0360576
g__Penicillium	pmp001314	-0.657143	0.156175
g__Phaeosphaeria	pmp001314	-0.617914	0.191094
g__Pseudogymnoascus	pmp001314	-0.771429	0.0723965
g__Pyrenochaeta	pmp001314	-0.87831	0.0213116
g__Rhizocarpon	pmp001314	-0.92582	0.00804989
g__Trichosporon	pmp001314	-0.414039	0.41443
