# Supplementary material for: Revealing ecotype influences on Cistanche sinensis: from the perspective of endophytes to metabolites characteristics
Source: Front Microbiol. 2023 Jun 27;14:1154688. doi: 10.3389/fmicb.2023.1154688 (PMC10394521; doi:10.3389/fmicb.2023.1154688)
Supplement: Supplementary file 1 [file Data_Sheet_1.zip › Table S9.XLSX]

## Sheet: Sheet 1
Supplementary table 9. The correlation network between bacteria and differential metabolites at the genus level. (cor≥0.8 and p-value<0.05)
Bacteria	Metabolite	Correlation	P-Value
g__Acidovorax	MWS0205	0.833238	0.0393955
g__Acidovorax	mws0854	0.92582	0.00804989
g__Acidovorax	Cmyp007180	0.833238	0.0393955
g__Acidovorax	mws1155	0.833238	0.0393955
g__Acidovorax	pmb1587	0.833238	0.0393955
g__Acidovorax	mws0853	0.92582	0.00804989
g__Acidovorax	pmb3081	0.92582	0.00804989
g__Acidovorax	pme3163	0.833238	0.0393955
g__Acidovorax	MWSmce278	0.833238	0.0393955
g__Acidovorax	mws1526	0.92582	0.00804989
g__Acidovorax	MWS1983	0.92582	0.00804989
g__Acidovorax	Wmkn003942	0.92582	0.00804989
g__Acidovorax	MWSslk149	-0.833238	0.0393955
g__Acidovorax	MWS1771	-0.92582	0.00804989
g__Acidovorax	pmb0818	-0.833238	0.0393955
g__Acidovorax	pme1313	-0.89237	0.016753
g__Acidovorax	pmb2786	-0.92582	0.00804989
g__Acidovorax	Hmqn004825	-0.92582	0.00804989
g__Acidovorax	Lmap001606	-0.92582	0.00804989
g__Acidovorax	Lmbp002255	-0.92582	0.00804989
g__Acidovorax	Lmbp002309	-0.89237	0.016753
g__Acidovorax	mws1434	-0.92582	0.00804989
g__Acidovorax	pma0249	-0.92582	0.00804989
g__Acidovorax	Lmbp002592	-0.92582	0.00804989
g__Acidovorax	pmb0716	-0.885365	0.0189586
g__Acidovorax	pmp001314	-0.92582	0.00804989
g__Acinetobacter	MWS0205	-0.85331	0.0306986
g__Acinetobacter	pme2693	0.895622	0.0157735
g__Acinetobacter	MWSslk149	0.971008	0.00124859
g__Acinetobacter	Lmap001606	0.912159	0.0112351
g__Acinetobacter	Lmbp002309	0.835914	0.0381774
g__Acinetobacter	mws1434	0.912159	0.0112351
g__Anseongella	MWS0205	-0.941124	0.00509754
g__Anseongella	Cmyp007180	-0.880406	0.0205987
g__Anseongella	MWSslk235	-0.880406	0.0205987
g__Anseongella	mws1155	-0.880406	0.0205987
g__Anseongella	pmb1587	-0.880406	0.0205987
g__Anseongella	pmb3081	-0.941124	0.00509754
g__Anseongella	pme3163	-0.880406	0.0205987
g__Anseongella	MWSmce278	-0.880406	0.0205987
g__Anseongella	mws1526	-0.941124	0.00509754
g__Anseongella	MWS1983	-0.880406	0.0205987
g__Anseongella	pme2693	0.831655	0.0401244
g__Anseongella	Lmqp002784	0.831655	0.0401244
g__Anseongella	MWSslk149	0.880406	0.0205987
g__Anseongella	MWS1771	0.880406	0.0205987
g__Anseongella	pmb0818	0.880406	0.0205987
g__Anseongella	pmb2786	0.880406	0.0205987
g__Anseongella	Hmqn004825	0.941124	0.00509754
g__Anseongella	Lmbp002255	0.941124	0.00509754
g__Anseongella	Lmbp002309	0.954864	0.00300995
g__Anseongella	pmp001314	0.880406	0.0205987
g__Arsenicitalea	mws0854	0.811679	0.0498576
g__Arsenicitalea	mws0214	0.927634	0.00766584
g__Arsenicitalea	MWSslk235	0.898645	0.0148886
g__Arsenicitalea	pmb1587	0.840668	0.0360576
g__Arsenicitalea	mws0853	0.811679	0.0498576
g__Arsenicitalea	MWSmce278	0.840668	0.0360576
g__Arsenicitalea	pmb2970	0.927634	0.00766584
g__Arsenicitalea	pmb1096	-0.927634	0.00766584
g__Arsenicitalea	pme2801	-0.970588	0.00128486
g__Arsenicitalea	Hmgp002148	-0.927634	0.00766584
g__Arsenicitalea	Lmbp002592	-0.811679	0.0498576
g__Arsenicitalea	pmb0716	-0.924062	0.00843099
g__Blastocatella	pme2693	0.840168	0.0362778
g__Blastocatella	MWSslk149	0.828079	0.0417947
g__Blastocatella	pmb2786	0.828079	0.0417947
g__Blastocatella	Lmap001606	0.828079	0.0417947
g__Blastocatella	mws1434	0.828079	0.0417947
g__Blastocatella	pma0249	0.828079	0.0417947
g__Chelativorans	mws0854	-0.833238	0.0393955
g__Chelativorans	mws0214	-0.833238	0.0393955
g__Chelativorans	mws0853	-0.833238	0.0393955
g__Chelativorans	Wmkn003942	-0.92582	0.00804989
g__Chelativorans	pmb2970	-0.833238	0.0393955
g__Chelativorans	pmb1096	0.833238	0.0393955
g__Chelativorans	pme2693	0.89237	0.016753
g__Chelativorans	pme2801	0.845403	0.034003
g__Chelativorans	MWSslk149	0.833238	0.0393955
g__Chelativorans	pme1313	0.845403	0.034003
g__Chelativorans	pmb2786	0.833238	0.0393955
g__Chelativorans	Lmap001606	0.92582	0.00804989
g__Chelativorans	mws1434	0.92582	0.00804989
g__Chelativorans	Hmgp002148	0.92582	0.00804989
g__Chelativorans	pma0249	0.92582	0.00804989
g__Chelativorans	Lmbp002592	0.833238	0.0393955
g__Chelativorans	pmb0716	0.885365	0.0189586
g__Fluviicola	MWS0205	-0.845154	0.0341094
g__Fluviicola	pmb3081	-0.845154	0.0341094
g__Fluviicola	mws1526	-0.845154	0.0341094
g__Fluviicola	Lmqp002784	0.857493	0.0290154
g__Fluviicola	Hmqn004825	0.845154	0.0341094
g__Fluviicola	Lmbp002255	0.845154	0.0341094
g__Fluviicola	Lmbp002309	0.857493	0.0290154
g__Phyllobacterium	pme2693	-0.882353	0.0199471
g__Phyllobacterium	MWSslk149	-0.811679	0.0498576
g__Promicromonospora	mws0854	0.869657	0.0243769
g__Promicromonospora	mws0853	0.869657	0.0243769
g__Promicromonospora	pme2801	-0.897059	0.0153499
g__Promicromonospora	pma0249	-0.840668	0.0360576
g__Promicromonospora	Lmbp002592	-0.869657	0.0243769
g__Promicromonospora	pmb0716	-0.831655	0.0401244
g__Rhodococcus	Wmkn003942	-0.845154	0.0341094
g__Rhodococcus	Hmgp002148	0.845154	0.0341094
g__Rhodococcus	pmb0716	0.826184	0.0426922
g__Trichococcus	pmb1587	0.819689	0.0458371
g__Trichococcus	MWSmce278	0.819689	0.0458371
